# Supplementary material for: Data characterizing the ZMIZ1 molecular phenotype of multiple sclerosis
Source: Data Brief. 2017 Feb 21;11:364–70. doi: 10.1016/j.dib.2017.02.040 (PMC5329066; doi:10.1016/j.dib.2017.02.040)
Supplement: Supplementary file 2 — Supplementary Table 1 legend. Expanded gene list of the ZMIZ1 module and comparison across multiple cohorts. A. Module of 1656 genes with expression correlated with ZMIZ1 (R=0.63 to 0.91, p<5×10–11 to 4×10–29, (5×10−5 to 8×10–25 corrected)) and 621 genes correlated with ZFP36L2 ((R=0.63 to 0.84, p<2×10−9 to 2×10–20, (5×10−5 to 5×10–16 corrected)) in the RNASeq cohort. Lists of 200 genes whose expression is most highly positively B. or negatively C. correlated with ZMIZ1 gene expression in whole blood in 3 separate cohorts. Pearson׳s correlation coefficient (R) for each gene is shown for each cohort, and overlap between the cohorts is shown (Venn diagram). [file mmc2.zip › Supplementary Table 1.xlsx]

## Sheet: A. ZMIZ1 module RNASeq cohort
Module of 1656 genes with expression correlated with ZMIZ1						Module of 621 genes with expression correlated with ZFP36L2						Genes Correlated with both ZMIZ1 and ZFP36L2 at corrected p<5x10-5
(at R=0.63 to 0.91, p <5x10-11 to 4x10-29, (5x10-5 to 8x10-25 corrected); RNASeq cohort)						(at R=0.63 to 0.84, p <2x10-9 to 2x10-20, (5x10-5 to 5x10-16 corrected); RNASeq cohort)
UniqueID	R ZMIZ1	P ZMIZ1	adjusted P ZMIZ1			UniqueID	R ZFP36L2	P ZFP36L2	adjusted P ZFP36L2
ZMIZ1	1	0	0			ZFP36L2	1	0	0			ADAM10
JARID2	0.911472	3.99033e-29	8.35574e-25			FLI1	0.838588	2.30737e-20	4.83164e-16			ADNP
NCOA1	0.910999	4.79012e-29	1.00305e-24			TRAPPC10	0.825083	3.1703e-19	6.63861e-15			AFF4
CREBBP	0.906531	2.55913e-28	5.35881e-24			SECISBP2L	0.823999	3.87358e-19	8.11128e-15			AFTPH
NCOA6	0.90312	8.69456e-28	1.82064e-23			VEZF1	0.822824	4.80682e-19	1.00655e-14			ANKRD17
SETD1B	0.898837	3.79373e-27	7.94407e-23			PTPN11	0.822018	5.56806e-19	1.16595e-14			AP1G1
ARID1A	0.896214	9.0527e-27	1.89564e-22			RAD21	0.821479	6.1409e-19	1.28591e-14			ARFGEF1
MEF2D	0.892414	3.06488e-26	6.41785e-22			HECTD1	0.817337	1.28958e-18	2.70039e-14			ARID1A
WNK1	0.891768	3.75422e-26	7.86134e-22			CLINT1	0.81407	2.28434e-18	4.7834e-14			ARID1B
MED13L	0.884031	3.86861e-25	8.10088e-21			ZC3H7A	0.810004	4.58252e-18	9.5958e-14			ARID2
MAML1	0.882456	6.09397e-25	1.27608e-20			YY1	0.808084	6.32951e-18	1.3254e-13			ARIH1
EP300	0.882029	6.88577e-25	1.44188e-20			NR2C2	0.807896	6.53155e-18	1.36771e-13			ARMC8
PHF2	0.881059	9.07071e-25	1.89941e-20			DYRK1A	0.80787	6.5598e-18	1.37362e-13			ASH1L
BRD3	0.879757	1.30833e-24	2.73965e-20			LSM14A	0.807816	6.61889e-18	1.386e-13			ASXL2
SPEN	0.874526	5.46189e-24	1.14372e-19			CRLF3	0.803881	1.26734e-17	2.65381e-13			ATE1
CMIP	0.873676	6.84762e-24	1.43389e-19			SNRK	0.803214	1.41276e-17	2.95832e-13			ATF2
PREX1	0.872741	8.76604e-24	1.83561e-19			KLF3	0.799953	2.38883e-17	5.00222e-13			ATP6V1A
SETD2	0.872601	9.09583e-24	1.90467e-19			CBLL1	0.797702	3.41279e-17	7.14638e-13			ATXN1L
LOC729799	0.869756	1.90332e-23	3.98556e-19			SON	0.794658	5.4911e-17	1.14984e-12			BACH1
CRKL	0.869269	2.15628e-23	4.51524e-19			PUM2	0.793651	6.41455e-17	1.34321e-12			BCOR
NSD1	0.869197	2.19596e-23	4.59833e-19			PBRM1	0.79349	6.57547e-17	1.3769e-12			BIRC6
MED12	0.867372	3.48751e-23	7.30285e-19			ADNP	0.793216	6.85869e-17	1.43621e-12			BPTF
SKI	0.865233	5.94466e-23	1.24481e-18			MED23	0.789778	1.15727e-16	2.42333e-12			BROX
KIAA0247	0.862681	1.11013e-22	2.32461e-18			ERBB2IP	0.788798	1.34116e-16	2.8084e-12			BTBD7
PHF20	0.862652	1.11793e-22	2.34094e-18			SCAF8	0.788226	1.46091e-16	3.05914e-12			C12orf49
MBP	0.861673	1.41548e-22	2.96402e-18			PRKAA1	0.785487	2.19376e-16	4.59373e-12			C14orf43
SEC14L1	0.858088	3.31017e-22	6.9315e-18			PUM1	0.783834	2.79541e-16	5.85358e-12			C1orf228
ZNF592	0.857622	3.69084e-22	7.72862e-18			MSL2	0.78231	3.48888e-16	7.30571e-12			C4orf41
IQGAP1	0.856787	4.48019e-22	9.38151e-18			SLC39A6	0.782166	3.56251e-16	7.4599e-12			CBLL1
ZFAND3	0.856637	4.63812e-22	9.71222e-18			FOXJ3	0.779509	5.21899e-16	1.09286e-11			CCDC47
TET3	0.855965	5.41569e-22	1.13405e-17			PTPRC	0.774326	1.08261e-15	2.26699e-11			CDK13
IQSEC1	0.85571	5.74234e-22	1.20245e-17			PPP2R5C	0.773999	1.13296e-15	2.37243e-11			CEP170
HIPK2	0.853939	8.59765e-22	1.80035e-17			DOCK11	0.773467	1.21958e-15	2.55379e-11			CEP350
UBE4B	0.853823	8.82691e-22	1.84835e-17			NR3C1	0.772254	1.44165e-15	3.01882e-11			CHCHD5
KIDINS220	0.853245	1.00568e-21	2.10589e-17			INPP4A	0.771823	1.52936e-15	3.20249e-11			CLPX
ZC3H4	0.852171	1.2797e-21	2.67969e-17			TNKS2	0.769771	2.02347e-15	4.23715e-11			CLTC
FOXN3	0.852106	1.29852e-21	2.7191e-17			WAPAL	0.767825	2.63185e-15	5.51108e-11			CNOT1
SETX	0.852059	1.3123e-21	2.74795e-17			41524	0.767503	2.74828e-15	5.7549e-11			CPSF2
SEC16A	0.851414	1.51513e-21	3.17269e-17			NUP153	0.767219	2.85478e-15	5.97792e-11			CREB3L2
SORL1	0.851009	1.65768e-21	3.47119e-17			UBQLN1	0.766948	2.96023e-15	6.19872e-11			CRKL
BRD4	0.848309	2.9974e-21	6.27655e-17			ARFGEF1	0.766618	3.09387e-15	6.47857e-11			CTDSP2
ACTN1	0.847952	3.23875e-21	6.78195e-17			TACC1	0.766473	3.15414e-15	6.60476e-11			CTR9
TAOK3	0.847106	3.88877e-21	8.14309e-17			SMEK1	0.765787	3.45635e-15	7.23761e-11			DCAF7
C14orf43	0.846946	4.02472e-21	8.42777e-17			VPS4B	0.765155	3.7588e-15	7.87092e-11			DICER1
KIAA0513	0.846886	4.07699e-21	8.53721e-17			WDR44	0.764943	3.86586e-15	8.09511e-11			DPP8
TLN1	0.846741	4.20588e-21	8.80711e-17			C14orf135	0.762159	5.57575e-15	1.16756e-10			DYRK1A
NUP98	0.846625	4.31227e-21	9.02989e-17			RBM27	0.761971	5.71439e-15	1.19659e-10			EAF1
CASS4	0.846237	4.6861e-21	9.8127e-17			ZNF217	0.760408	7.00243e-15	1.46631e-10			EP300
KDM6B	0.845877	5.0615e-21	1.05988e-16			EDEM1	0.759815	7.56071e-15	1.58321e-10			EPB41
ZZEF1	0.845568	5.40547e-21	1.1319e-16			MST4	0.758231	9.2699e-15	1.94112e-10			FAM168B
TP53BP2	0.845531	5.44836e-21	1.14089e-16			ATP2C1	0.758148	9.36889e-15	1.96185e-10			FAM65B
TAF4	0.843702	8.02368e-21	1.68016e-16			JAK1	0.758085	9.44505e-15	1.97779e-10			FAM98C
ABHD2	0.84324	8.84013e-21	1.85112e-16			ZNF236	0.757726	9.88904e-15	2.07076e-10			FBXW11
KDM5A	0.842462	1.04021e-20	2.1782e-16			PIKFYVE	0.757316	1.04204e-14	2.18204e-10			FLI1
BPTF	0.842295	1.07699e-20	2.25521e-16			RAB14	0.756462	1.16175e-14	2.43271e-10			FOXJ3
NUP153	0.842186	1.10168e-20	2.30691e-16			ADCY7	0.755452	1.32041e-14	2.76493e-10			FOXN3
NCOR1	0.841819	1.18892e-20	2.4896e-16			UBR1	0.755241	1.35616e-14	2.83979e-10			FRYL
LOC646214	0.841413	1.29335e-20	2.70828e-16			LEMD3	0.753933	1.59906e-14	3.34843e-10			GNAQ
MARK2	0.841298	1.32457e-20	2.77366e-16			ZBTB38	0.75307	1.78155e-14	3.73056e-10			GOSR1
IL6R	0.841086	1.38384e-20	2.89775e-16			DDX6	0.75295	1.80846e-14	3.78692e-10			GPATCH8
BAZ2A	0.840816	1.463e-20	3.06352e-16			ROCK1	0.752531	1.9056e-14	3.99032e-10			GTF2A1
IGF2R	0.840797	1.46889e-20	3.07586e-16			TOB1	0.751614	2.13589e-14	4.47255e-10			HEATR5A
KIAA0240	0.84058	1.53583e-20	3.21604e-16			HIPK3	0.751524	2.15978e-14	4.52259e-10			HEATR5B
GAPVD1	0.839695	1.84164e-20	3.85639e-16			HECA	0.75123	2.23995e-14	4.69045e-10			HECTD1
DHX8	0.83911	2.07493e-20	4.3449e-16			POLR2B	0.75092	2.3278e-14	4.87441e-10			HELZ
MLL3	0.838182	2.50532e-20	5.24614e-16			SIRT1	0.750638	2.41036e-14	5.04728e-10			HERC3
SIK3	0.83806	2.56783e-20	5.37704e-16			SH2B3	0.750626	2.41397e-14	5.05485e-10			HERPUD2
SSH1	0.837902	2.65124e-20	5.5517e-16			GLCCI1	0.750349	2.4977e-14	5.23018e-10			HIF1A
TBL1X	0.83665	3.41027e-20	7.14109e-16			TSC22D2	0.74965	2.72235e-14	5.70059e-10			HIPK1
MYH9	0.835617	4.19056e-20	8.77504e-16			PAPD5	0.748735	3.04591e-14	6.37814e-10			HIPK3
DNAJC13	0.835403	4.37304e-20	9.15715e-16			HP1BP3	0.746709	3.89932e-14	8.16519e-10			HNRNPK
AKAP13	0.834966	4.76831e-20	9.98485e-16			SMARCA5	0.746234	4.12999e-14	8.64821e-10			IPO8
KAT6A	0.83475	4.9763e-20	1.04204e-15			SP4	0.746087	4.20413e-14	8.80345e-10			IQGAP1
CLASP1	0.83469	5.03635e-20	1.05461e-15			WAC	0.745906	4.29729e-14	8.99854e-10			IQGAP2
STAU1	0.834252	5.4905e-20	1.14971e-15			IREB2	0.745892	4.30453e-14	9.01369e-10			IREB2
SF3A1	0.833612	6.22719e-20	1.30397e-15			KLF13	0.745796	4.35488e-14	9.11912e-10			JAK1
PXN	0.833281	6.64382e-20	1.39122e-15			ZNF295	0.745223	4.66646e-14	9.77158e-10			JMJD1C
STAT3	0.833246	6.68955e-20	1.40079e-15			CDV3	0.745155	4.70496e-14	9.85219e-10			KDM2A
MAST3	0.833208	6.73972e-20	1.4113e-15			ARFGEF2	0.74471	4.96336e-14	1.03933e-09			KDM3A
SLC43A2	0.832921	7.12856e-20	1.49272e-15			PRKAR1A	0.744194	5.28078e-14	1.10579e-09			KIAA0240
NOTCH1	0.832722	7.41063e-20	1.55179e-15			ZNF770	0.742826	6.21827e-14	1.30211e-09			KIAA1432
TLE3	0.832459	7.8007e-20	1.63347e-15			AFF4	0.742081	6.79443e-14	1.42275e-09			KIAA2026
FMNL1	0.832117	8.33826e-20	1.74603e-15			BIRC6	0.741889	6.95113e-14	1.45557e-09			KIDINS220
PDPK1	0.831862	8.76053e-20	1.83446e-15			MEX3C	0.741866	6.96997e-14	1.45951e-09			KLF13
RNF44	0.830952	1.04459e-19	2.18737e-15			CDK17	0.740905	7.80902e-14	1.63521e-09			KLF3
KDM3B	0.830835	1.06835e-19	2.23713e-15			MLL3	0.740301	8.38627e-14	1.75608e-09			LARP4B
FOSL2	0.830458	1.14875e-19	2.40548e-15			RAB3GAP2	0.740242	8.44412e-14	1.7682e-09			LATS1
XYLT1	0.830415	1.15829e-19	2.42547e-15			USP24	0.739972	8.7173e-14	1.8254e-09			LRRFIP1
LARP4B	0.830293	1.18578e-19	2.48301e-15			USP34	0.73973	8.96799e-14	1.8779e-09			LSM14A
RPLP0P2	-0.829982	1.25866e-19	2.63564e-15			LATS1	0.739477	9.23832e-14	1.9345e-09			MAML1
PSMB4	-0.829883	1.28283e-19	2.68625e-15			CRKL	0.739245	9.49333e-14	1.9879e-09			MAP2K1
NIPBL	0.828785	1.58169e-19	3.31206e-15			SBNO1	0.737554	1.15649e-13	2.42169e-09			MAPK1
CXCR2	0.828352	1.71722e-19	3.59585e-15			CCDC117	0.736947	1.24087e-13	2.59839e-09			MAPRE1
C5AR1	0.828136	1.78877e-19	3.74568e-15			PJA2	0.736493	1.30786e-13	2.73866e-09			MED1
LYN	0.827998	1.8361e-19	3.84479e-15			SEC23A	0.736405	1.32132e-13	2.76685e-09			MED13L
C15orf39	0.82752	2.00946e-19	4.20781e-15			G3BP2	0.736071	1.37333e-13	2.87574e-09			MLL3
DOCK8	0.827254	2.11275e-19	4.4241e-15			STK4	0.735363	1.49012e-13	3.12031e-09			MLL5
USP9X	0.826632	2.37462e-19	4.97246e-15			ATF2	0.733548	1.83471e-13	3.84189e-09			MRPS18A
TXN2	-0.82631	2.52222e-19	5.28152e-15			ZFAND5	0.732817	1.99419e-13	4.17584e-09			MTMR1
NCOA2	0.826172	2.58832e-19	5.41995e-15			RANBP2	0.732799	1.99829e-13	4.18442e-09			MTMR12
STK40	0.826073	2.63666e-19	5.52116e-15			GOLPH3	0.732082	2.16782e-13	4.53942e-09			MYCBP2
MSN	0.825753	2.79874e-19	5.86055e-15			CSNK1A1	0.731883	2.21736e-13	4.64315e-09			NBR1
CTDSP2	0.825563	2.89969e-19	6.07196e-15			WIPF1	0.731573	2.2964e-13	4.80867e-09			NCOA2
PHF3	0.824802	3.33934e-19	6.99259e-15			USO1	0.731209	2.3931e-13	5.01115e-09			NCOA3
NOTCH2	0.824487	3.54006e-19	7.4129e-15			OTUD4	0.73118	2.40096e-13	5.02761e-09			NCOA4
LRRFIP1	0.824436	3.57354e-19	7.483e-15			MAP3K1	0.731104	2.42159e-13	5.07081e-09			NFATC2
EMR2	0.824139	3.775e-19	7.90485e-15			SPIN1	0.731045	2.4378e-13	5.10475e-09			NIPBL
PIK3CG	0.823904	3.94186e-19	8.25426e-15			RAB21	0.73091	2.47508e-13	5.18281e-09			NPTN
SAP130	0.823502	4.24505e-19	8.88914e-15			SCAF11	0.730109	2.70876e-13	5.67214e-09			NR3C1
JAK1	0.823451	4.28445e-19	8.97164e-15			KIF5B	0.729615	2.86324e-13	5.99563e-09			NUP153
SCAF8	0.822349	5.24238e-19	1.09775e-14			FBXW11	0.729599	2.86844e-13	6.00652e-09			OSBPL11
RCOR1	0.822009	5.57737e-19	1.1679e-14			ICK	0.72939	2.93654e-13	6.14911e-09			PAFAH1B1
ATP6V1B2	0.821962	5.62517e-19	1.17791e-14			PDS5A	0.729137	3.02098e-13	6.32594e-09			PAK2
PPP1R10	0.821876	5.71381e-19	1.19647e-14			GNPTAB	0.728951	3.08441e-13	6.45876e-09			PBRM1
CBL	0.821349	6.28766e-19	1.31664e-14			IPO8	0.727877	3.47713e-13	7.2811e-09			PDPK1
ARID1B	0.820456	7.38932e-19	1.54732e-14			CLASP2	0.727729	3.53495e-13	7.40218e-09			PDS5B
MLL2	0.819695	8.47276e-19	1.7742e-14			NCOA3	0.725426	4.56098e-13	9.55069e-09			PHF2
HIPK1	0.818809	9.9279e-19	2.0789e-14			ITCH	0.725205	4.67341e-13	9.78612e-09			PHF20
CNOT1	0.81871	1.01054e-18	2.11607e-14			FEM1B	0.724936	4.81329e-13	1.0079e-08			PHF3
EPS15L1	0.818524	1.04448e-18	2.18714e-14			C14orf43	0.724878	4.8443e-13	1.0144e-08			PICALM
FRMD8	0.818468	1.05497e-18	2.2091e-14			STAG1	0.723675	5.52663e-13	1.15728e-08			PIK3CG
TACC1	0.818356	1.07637e-18	2.25391e-14			RPS6KA3	0.723564	5.59433e-13	1.17145e-08			PLCL2
SVIL	0.817594	1.23219e-18	2.5802e-14			CPSF2	0.72313	5.86508e-13	1.22815e-08			PLEKHB2
LASP1	0.817002	1.36815e-18	2.86491e-14			PTGER4	0.723104	5.88179e-13	1.23165e-08			POLD4
ATF7IP	0.816875	1.39917e-18	2.92987e-14			NUP160	0.722719	6.13389e-13	1.28444e-08			POM121
RAP1GAP2	0.816787	1.42087e-18	2.9753e-14			MTMR12	0.722228	6.47034e-13	1.35489e-08			POM121C
GNB1	0.816169	1.58418e-18	3.31727e-14			FRYL	0.722075	6.57863e-13	1.37757e-08			PPOX
TOP1	0.81609	1.6063e-18	3.36359e-14			MLL5	0.721382	7.09131e-13	1.48492e-08			PPTC7
MKNK2	0.815668	1.72933e-18	3.62122e-14			SEC23IP	0.721338	7.12537e-13	1.49205e-08			PQBP1
KIAA0317	0.81514	1.89652e-18	3.97131e-14			TRAPPC8	0.721228	7.21007e-13	1.50979e-08			PRDM10
PRDX4	-0.815	1.94334e-18	4.06935e-14			PAN3	0.720773	7.57345e-13	1.58588e-08			PRDM2
RREB1	0.814462	2.13435e-18	4.46934e-14			SEC24B	0.720624	7.69637e-13	1.61162e-08			PRKAR1A
RAB11FIP1	0.814399	2.15789e-18	4.51863e-14			PAFAH1B1	0.720304	7.96612e-13	1.6681e-08			PRRC2C
ACTN4	0.814146	2.25458e-18	4.7211e-14			RANBP9	0.72027	7.99528e-13	1.67421e-08			PTGER4
PARP4	0.814045	2.29455e-18	4.80479e-14			PRRC2C	0.719862	8.35413e-13	1.74935e-08			PTPN11
LAMP1	0.813659	2.45288e-18	5.13634e-14			YWHAZ	0.71906	9.10423e-13	1.90643e-08			PTPN12
GBF1	0.813475	2.53201e-18	5.30202e-14			PIK3R1	0.718948	9.21384e-13	1.92938e-08			PUM1
RPSAP58	-0.812918	2.78748e-18	5.83698e-14			C3orf63	0.718916	9.24543e-13	1.93599e-08			RAB21
C9orf129	0.812726	2.88098e-18	6.03278e-14			ARID1B	0.718735	9.42619e-13	1.97385e-08			RALGAPB
DOPEY2	0.812639	2.92414e-18	6.12316e-14			WDR7	0.718203	9.97772e-13	2.08933e-08			RASSF3
PLCG2	0.812553	2.96769e-18	6.21433e-14			SMC5	0.717759	1.04613e-12	2.19059e-08			RASSF5
SIN3A	0.812409	3.04214e-18	6.37024e-14			ITPR1	0.717571	1.06723e-12	2.23478e-08			RBBP6
RPSA	-0.812347	3.07447e-18	6.43795e-14			ACTR2	0.717466	1.07929e-12	2.26004e-08			RCSD1
TLE4	0.812033	3.24492e-18	6.79487e-14			PDPK1	0.717331	1.09488e-12	2.29268e-08			REV3L
GATAD2A	0.811691	3.44e-18	7.20336e-14			RNF44	0.717278	1.10108e-12	2.30565e-08			RFXANK
DOCK2	0.811648	3.46558e-18	7.25692e-14			ZBTB11	0.717259	1.10321e-12	2.31012e-08			RMND5A
PRRC2C	0.811596	3.49647e-18	7.3216e-14			MED13L	0.717239	1.10556e-12	2.31505e-08			RNF44
CHD8	0.811416	3.60575e-18	7.55044e-14			MAPK1	0.716915	1.14431e-12	2.39618e-08			ROCK2
SH2B3	0.810522	4.19801e-18	8.79064e-14			THUMPD1	0.7167	1.17074e-12	2.45154e-08			ROD1
GRB2	0.810393	4.29086e-18	8.98507e-14			FAM168B	0.71638	1.21107e-12	2.53598e-08			RPS6KB2
PIK3R4	0.810029	4.56364e-18	9.55627e-14			CTNNB1	0.716067	1.25176e-12	2.62119e-08			RREB1
BCORL1	0.809753	4.78138e-18	1.00122e-13			DSCR3	0.715872	1.27791e-12	2.67594e-08			SBNO1
ZNF609	0.809444	5.03687e-18	1.05472e-13			TSPYL1	0.715246	1.36503e-12	2.85838e-08			SCAF8
UQCRFS1	-0.809378	5.09389e-18	1.06666e-13			HELZ	0.714746	1.43887e-12	3.013e-08			SCYL2
JTB	-0.809163	5.28148e-18	1.10594e-13			ATP13A3	0.714739	1.43997e-12	3.0153e-08			SEC23A
NBR1	0.809095	5.34261e-18	1.11874e-13			ADAM10	0.71472	1.44279e-12	3.02121e-08			SEC23IP
FAM120B	0.808936	5.48686e-18	1.14895e-13			RNF6	0.714388	1.49402e-12	3.12849e-08			SEC24B
PIK3CD	0.808779	5.6338e-18	1.17972e-13			INTS2	0.714266	1.51325e-12	3.16875e-08			SECISBP2L
ATXN1L	0.808686	5.72257e-18	1.19831e-13			WDR82	0.714081	1.54289e-12	3.23082e-08			SEL1L
PAK2	0.808613	5.79286e-18	1.21303e-13			ZFR	0.714036	1.55007e-12	3.24585e-08			SERINC3
NHSL2	0.808048	6.36758e-18	1.33337e-13			DENND4C	0.713169	1.69735e-12	3.55426e-08			SERTAD2
GATAD2B	0.808005	6.4133e-18	1.34295e-13			KDM3A	0.712593	1.80231e-12	3.77404e-08			SETD1B
FAM193A	0.807589	6.87522e-18	1.43967e-13			UBR3	0.712573	1.80606e-12	3.78188e-08			SETD5
LCP1	0.80723	7.29917e-18	1.52845e-13			KIAA0528	0.712454	1.82866e-12	3.82921e-08			SETX
MAN2B2	0.807163	7.37985e-18	1.54534e-13			CTR9	0.712386	1.8416e-12	3.85631e-08			SH2B3
EIF2C1	0.807163	7.38078e-18	1.54553e-13			TMOD3	0.712173	1.88286e-12	3.94271e-08			SKI
TMEM18	-0.806934	7.66716e-18	1.6055e-13			FAM120A	0.712157	1.88603e-12	3.94935e-08			SLAIN2
KDM2A	0.806877	7.73921e-18	1.62059e-13			TAF1	0.712152	1.88707e-12	3.95152e-08			SMARCA2
CHERP	0.806403	8.37259e-18	1.75322e-13			CHD9	0.711418	2.03632e-12	4.26406e-08			SMARCC1
NEDD9	0.806325	8.48073e-18	1.77586e-13			UBE3A	0.71024	2.29995e-12	4.81609e-08			SMCR8
MRPL11	-0.805905	9.09089e-18	1.90363e-13			IKZF1	0.710137	2.32453e-12	4.86757e-08			SNRK
BCOR	0.805465	9.77544e-18	2.04698e-13			RBBP6	0.71005	2.34561e-12	4.91172e-08			SNX30
PIK3CB	0.805412	9.8604e-18	2.06477e-13			CEP350	0.709542	2.47136e-12	5.17504e-08			SON
C6orf89	0.805008	1.05378e-17	2.20662e-13			MAN1A2	0.709044	2.60097e-12	5.44643e-08			SORL1
UBN1	0.80462	1.12316e-17	2.35191e-13			VPS13C	0.708749	2.68101e-12	5.61404e-08			SPEN
ARHGEF2	0.804597	1.12733e-17	2.36063e-13			PPM1B	0.708538	2.73936e-12	5.73621e-08			SRPK2
KIAA0430	0.804244	1.19433e-17	2.50094e-13			HNRNPK	0.7084	2.77833e-12	5.81782e-08			STAG1
MEFV	0.804179	1.20711e-17	2.52769e-13			NPTN	0.707751	2.96888e-12	6.21683e-08			STK4
MED1	0.804152	1.21257e-17	2.53912e-13			GPBP1L1	0.707493	3.04807e-12	6.38265e-08			SYNRG
RAB5C	0.803814	1.28136e-17	2.68316e-13			BACH1	0.706369	3.41708e-12	7.15537e-08			TACC1
MNT	0.803638	1.31854e-17	2.76102e-13			SENP6	0.70627	3.45142e-12	7.22726e-08			TAF1
C11orf30	0.803084	1.44304e-17	3.02173e-13			HERPUD2	0.706034	3.53496e-12	7.40221e-08			TAF1L
MLL4	0.803047	1.45164e-17	3.03973e-13			MRE11A	0.705705	3.65469e-12	7.65291e-08			TAF4
PRR14L	0.803008	1.46078e-17	3.05888e-13			ATAD2B	0.705586	3.69892e-12	7.74554e-08			TAOK3
SEPW1	-0.802799	1.51138e-17	3.16484e-13			PAPOLA	0.705558	3.70956e-12	7.76781e-08			TEN1
KCNMB3	0.802662	1.54513e-17	3.2355e-13			TNRC6A	0.705366	3.78234e-12	7.92021e-08			TGOLN2
F11R	0.802207	1.66336e-17	3.48307e-13			SMEK2	0.704755	4.02251e-12	8.42313e-08			TM9SF2
MAP3K5	0.802082	1.69729e-17	3.55412e-13			MLLT10	0.704732	4.03195e-12	8.4429e-08			TMBIM6
KDM5B	0.80165	1.8197e-17	3.81046e-13			UTRN	0.704706	4.04257e-12	8.46515e-08			TMOD3
KIAA2018	0.801533	1.85429e-17	3.88289e-13			SETX	0.704355	4.1878e-12	8.76925e-08			TNKS
FOXJ2	0.801388	1.89799e-17	3.97439e-13			KRIT1	0.704281	4.2194e-12	8.83542e-08			TOP1
CD97	0.800872	2.06218e-17	4.31821e-13			FBXO11	0.703397	4.61076e-12	9.65492e-08			TOPBP1
MYO1F	0.799815	2.44181e-17	5.11316e-13			TXNIP	0.703345	4.63491e-12	9.70551e-08			TRAPPC10
AP1G1	0.799241	2.67555e-17	5.6026e-13			STK16	-0.703081	4.75889e-12	9.96511e-08			TRAPPC8
TXNRD1	0.798964	2.79557e-17	5.85393e-13			RNF38	0.703047	4.77508e-12	9.99901e-08			TRERF1
USP22	0.797973	3.27011e-17	6.84761e-13			ANKIB1	0.702953	4.82029e-12	1.00937e-07			TSC22D2
RAPGEF2	0.797201	3.69303e-17	7.7332e-13			HEATR5A	0.702911	4.84039e-12	1.01358e-07			TSHZ1
WASF2	0.797084	3.76166e-17	7.87691e-13			STAG2	0.70246	5.06357e-12	1.06031e-07			TXNIP
CDK12	0.797001	3.81053e-17	7.97926e-13			IRF2BP2	0.702165	5.21461e-12	1.09194e-07			UBE3C
GIGYF2	0.79693	3.85349e-17	8.0692e-13			APPL1	0.701681	5.47232e-12	1.1459e-07			UBR3
TADA2B	0.796815	3.92367e-17	8.21617e-13			BTBD7	0.700932	5.89472e-12	1.23435e-07			UBXN7
LOC100506649	0.796663	4.01787e-17	8.41341e-13			DMXL1	0.70068	6.04406e-12	1.26563e-07			UPP1
APBB1IP	0.796584	4.06834e-17	8.51911e-13			SYNRG	0.699991	6.4698e-12	1.35478e-07			UROD
GNAI2	0.796027	4.43815e-17	9.29349e-13			MAP2K1	0.699163	7.02037e-12	1.47007e-07			USP22
PRRC2A	0.795804	4.59499e-17	9.6219e-13			IQGAP1	0.698934	7.18029e-12	1.50355e-07			USP34
ATXN2	0.795285	4.98196e-17	1.04322e-12			GNG2	0.698633	7.39613e-12	1.54875e-07			UTRN
HIPK3	0.794576	5.5609e-17	1.16445e-12			EPC2	0.698499	7.49391e-12	1.56922e-07			VEZF1
SLC44A2	0.794514	5.61479e-17	1.17574e-12			ZNF664	0.69845	7.53035e-12	1.57686e-07			VPS4B
RERE	0.794177	5.91487e-17	1.23857e-12			PRDM2	0.698353	7.60221e-12	1.5919e-07			WAC
SP2	0.794092	5.99284e-17	1.2549e-12			ZBTB2	0.698321	7.62595e-12	1.59687e-07			WAPAL
TNFRSF1B	0.794088	5.99643e-17	1.25565e-12			SOS1	0.698263	7.66927e-12	1.60595e-07			WDR44
COX7A2L	-0.793734	6.333e-17	1.32613e-12			PICALM	0.698197	7.71907e-12	1.61637e-07			WDR7
PRDM2	0.793556	6.5088e-17	1.36294e-12			ELK4	0.698194	7.72203e-12	1.61699e-07			WDR82
ZFP106	0.793492	6.57384e-17	1.37656e-12			DOPEY1	0.698128	7.77201e-12	1.62746e-07			WIPF1
GTF2IP1	0.793108	6.97326e-17	1.4602e-12			UBR5	0.6979	7.94763e-12	1.66423e-07			WNK1
NDUFB9	-0.793101	6.98114e-17	1.46185e-12			ARID1A	0.697761	8.05617e-12	1.68696e-07			XIAP
ITGB2	0.793044	7.0422e-17	1.47464e-12			GTF2E1	0.697299	8.4286e-12	1.76495e-07			ZC3H7A
SH3KBP1	0.792925	7.17164e-17	1.50174e-12			ARID2	0.696893	8.76889e-12	1.83621e-07			ZFAND2B
TMEM141	-0.792475	7.68408e-17	1.60905e-12			ROD1	0.696583	9.03834e-12	1.89263e-07			ZFP36L1
COX5A	-0.792291	7.90285e-17	1.65486e-12			USP33	0.696468	9.13992e-12	1.9139e-07			ZFP36L2
GATSL2	0.792278	7.91807e-17	1.65804e-12			GLS	0.695768	9.78328e-12	2.04862e-07			ZMIZ1
SLC35E1	0.791394	9.06105e-17	1.89738e-12			HIPK1	0.695539	1.00038e-11	2.09479e-07			ZNF217
FCHSD2	0.791297	9.19518e-17	1.92547e-12			NARS	0.694289	1.12893e-11	2.36397e-07
TRERF1	0.790967	9.66848e-17	2.02458e-12			C4orf41	0.694182	1.14066e-11	2.38853e-07
WWP2	0.790855	9.83489e-17	2.05943e-12			EPS15	0.694111	1.14849e-11	2.40494e-07
TNRC18	0.79075	9.99157e-17	2.09223e-12			RNF168	0.69399	1.16198e-11	2.43318e-07
MRPS15	-0.790591	1.02354e-16	2.14329e-12			ZBTB44	0.69351	1.21686e-11	2.54811e-07
ZNF652	0.79055	1.02986e-16	2.15653e-12			DCAF7	0.693108	1.26479e-11	2.64846e-07
CHST11	0.790454	1.04506e-16	2.18837e-12			THOC2	0.693013	1.27641e-11	2.67279e-07
MTMR12	0.790371	1.05815e-16	2.21576e-12			LRRFIP1	0.692852	1.29627e-11	2.7144e-07
RABGAP1	0.790216	1.08335e-16	2.26853e-12			HEATR5B	0.692811	1.30136e-11	2.72506e-07
WIPF2	0.78985	1.14491e-16	2.39744e-12			PPTC7	0.69181	1.43224e-11	2.99911e-07
TMEM127	0.78975	1.16216e-16	2.43356e-12			ASXL2	0.691704	1.44678e-11	3.02956e-07
CORO1C	0.789623	1.18467e-16	2.4807e-12			MLL	0.69168	1.45015e-11	3.03662e-07
STK10	0.789149	1.27231e-16	2.66422e-12			KIAA1432	0.691112	1.53083e-11	3.20556e-07
RPSAP9	-0.788929	1.31495e-16	2.7535e-12			SLC3A1	0.690756	1.58352e-11	3.3159e-07
SBNO1	0.788392	1.42517e-16	2.9843e-12			REV3L	0.690433	1.6329e-11	3.4193e-07
ATP6V1A	0.788078	1.49362e-16	3.12764e-12			ATE1	0.690144	1.67837e-11	3.51451e-07
MOBKL2A	0.787882	1.53798e-16	3.22053e-12			MORC3	0.690128	1.68086e-11	3.51973e-07
VAMP8	-0.787447	1.64104e-16	3.43633e-12			ROCK2	0.690054	1.69272e-11	3.54456e-07
TCF20	0.787076	1.73405e-16	3.6311e-12			LBR	0.690008	1.70017e-11	3.56016e-07
LOC100093631	0.787052	1.74033e-16	3.64425e-12			PPP1R12A	0.690003	1.70103e-11	3.56195e-07
MICAL2	0.786942	1.76895e-16	3.70419e-12			RASA1	0.689928	1.71305e-11	3.58712e-07
SRCAP	0.786876	1.78651e-16	3.74095e-12			MTDH	0.689771	1.73873e-11	3.64091e-07
SERINC3	0.785793	2.09704e-16	4.3912e-12			YME1L1	0.689688	1.75245e-11	3.66963e-07
UXT	-0.785655	2.13987e-16	4.4809e-12			GPANK1	-0.688872	1.89303e-11	3.964e-07
TUBGCP3	0.785427	2.21314e-16	4.63431e-12			TRERF1	0.688709	1.92243e-11	4.02556e-07
NUMB	0.784926	2.38238e-16	4.9887e-12			TAB3	0.688623	1.93807e-11	4.05832e-07
MYO9B	0.784663	2.47614e-16	5.18504e-12			PRRC1	0.688489	1.96268e-11	4.10985e-07
ASH1L	0.784495	2.53791e-16	5.31438e-12			CELF1	0.688149	2.02663e-11	4.24377e-07
MIDN	0.783979	2.73692e-16	5.73112e-12			FYB	0.687916	2.07141e-11	4.33753e-07
GLYR1	0.783832	2.7963e-16	5.85546e-12			NCOA2	0.687642	2.12542e-11	4.45063e-07
VCL	0.783791	2.81293e-16	5.89029e-12			DENND4A	0.687568	2.1404e-11	4.482e-07
MTMR10	0.783773	2.82051e-16	5.90615e-12			SLAIN2	0.687548	2.14436e-11	4.4903e-07
SYK	0.783599	2.89301e-16	6.05796e-12			PLEKHB2	0.687268	2.20146e-11	4.60986e-07
CLIP1	0.783497	2.93637e-16	6.14876e-12			DDX21	0.68704	2.24896e-11	4.70932e-07
TMEM2	0.782903	3.20132e-16	6.70356e-12			BCLAF1	0.686685	2.32509e-11	4.86874e-07
ADIPOR2	0.782405	3.44126e-16	7.20599e-12			MAPRE1	0.68639	2.3899e-11	5.00446e-07
FAM96B	-0.782274	3.50726e-16	7.3442e-12			DTNBP1	-0.686282	2.41426e-11	5.05547e-07
ELF4	0.782134	3.579e-16	7.49442e-12			IBTK	0.686221	2.42815e-11	5.08456e-07
UBR2	0.782025	3.63597e-16	7.61373e-12			ARFIP2	-0.686007	2.47709e-11	5.18703e-07
ATP11A	0.781909	3.69738e-16	7.74231e-12			KIF2A	0.685528	2.59003e-11	5.42351e-07
PTAFR	0.7817	3.81082e-16	7.97986e-12			FBXL3	0.685487	2.60008e-11	5.44456e-07
WBP1	-0.781022	4.20196e-16	8.7989e-12			SCYL2	0.685461	2.60634e-11	5.45768e-07
ABR	0.780956	4.24164e-16	8.88199e-12			RBL2	0.685073	2.70225e-11	5.65852e-07
PLEKHM3	0.780946	4.24787e-16	8.89505e-12			TPP2	0.684909	2.74367e-11	5.74525e-07
IP6K1	0.780815	4.32852e-16	9.06392e-12			EP300	0.684378	2.8822e-11	6.03533e-07
FAU	-0.780696	4.40325e-16	9.22041e-12			SPIN4	0.68436	2.88696e-11	6.04529e-07
GIT2	0.780461	4.55455e-16	9.53722e-12			ATRX	0.684304	2.90215e-11	6.07711e-07
NACC2	0.78036	4.62085e-16	9.67606e-12			MAD2L2	-0.684227	2.92289e-11	6.12054e-07
C12orf62	-0.780289	4.66787e-16	9.77451e-12			ATOX1	-0.684193	2.93203e-11	6.13966e-07
C6orf70	-0.779814	4.99637e-16	1.04624e-11			AFTPH	0.683916	3.00836e-11	6.29951e-07
RMND5A	0.779761	5.03405e-16	1.05413e-11			TMEM170A	0.683636	3.08714e-11	6.46447e-07
ZHX2	0.779686	5.08859e-16	1.06555e-11			ATXN1L	0.683361	3.16649e-11	6.63063e-07
GTF2A1	0.779657	5.1099e-16	1.07001e-11			KLHL24	0.683339	3.17304e-11	6.64435e-07
POLR2A	0.779652	5.11355e-16	1.07078e-11			MRPS18A	-0.682864	3.31507e-11	6.94177e-07
RXRA	0.779429	5.27868e-16	1.10536e-11			ERCC4	0.682775	3.3424e-11	6.99898e-07
RPS10	-0.779338	5.34758e-16	1.11978e-11			TAOK3	0.682568	3.40675e-11	7.13374e-07
GTF2I	0.779286	5.38762e-16	1.12817e-11			AGGF1	0.682515	3.42336e-11	7.16851e-07
DCAF7	0.779282	5.39054e-16	1.12878e-11			ZMAT5	-0.682336	3.48033e-11	7.2878e-07
RTF1	0.778927	5.67012e-16	1.18732e-11			C1orf228	-0.682155	3.53863e-11	7.40989e-07
RAC2	0.778717	5.84208e-16	1.22333e-11			UBE3C	0.682135	3.54525e-11	7.42375e-07
GSK3B	0.778689	5.86524e-16	1.22818e-11			TAF2	0.681338	3.81381e-11	7.98613e-07
POLD4	-0.778343	6.16065e-16	1.29004e-11			OTUB1	-0.681098	3.89872e-11	8.16392e-07
ARF1	0.778171	6.31254e-16	1.32185e-11			CCDC47	0.680995	3.93568e-11	8.24132e-07
NFIC	0.778012	6.4565e-16	1.35199e-11			FOXO1	0.680896	3.97149e-11	8.3163e-07
C17orf61	-0.778008	6.46028e-16	1.35278e-11			REST	0.680848	3.98883e-11	8.3526e-07
SNRPC	-0.777575	6.8683e-16	1.43822e-11			NUP50	0.680713	4.03836e-11	8.45633e-07
TNFRSF10C	0.777559	6.88306e-16	1.44131e-11			CAB39	0.680652	4.06096e-11	8.50365e-07
PSMA5	-0.777477	6.96346e-16	1.45815e-11			PER3	0.680632	4.06827e-11	8.51895e-07
POLR2H	-0.777316	7.12366e-16	1.4917e-11			PDS5B	0.68039	4.1592e-11	8.70936e-07
RPS11	-0.777206	7.23531e-16	1.51507e-11			TOP2B	0.680301	4.19323e-11	8.78063e-07
TBC1D5	0.777084	7.36082e-16	1.54135e-11			GNAQ	0.680184	4.23796e-11	8.87429e-07
RASSF5	0.777076	7.36876e-16	1.54302e-11			PARG	0.679812	4.3844e-11	9.18093e-07
TOP1P1	0.777022	7.42477e-16	1.55475e-11			ACTR3	0.679723	4.41969e-11	9.25483e-07
LITAF	0.776284	8.23665e-16	1.72475e-11			WNK1	0.679393	4.55439e-11	9.5369e-07
USP19	0.77623	8.29965e-16	1.73795e-11			PRNP	0.679255	4.61218e-11	9.65791e-07
BROX	0.77618	8.35821e-16	1.75021e-11			PAK2	0.679253	4.61286e-11	9.65933e-07
APLP2	0.776132	8.41397e-16	1.76189e-11			ELF1	0.679192	4.63853e-11	9.71309e-07
ARNT	0.775955	8.62533e-16	1.80614e-11			YWHAG	0.678988	4.72519e-11	9.89455e-07
MAPK1	0.775929	8.65677e-16	1.81273e-11			POGZ	0.678842	4.78807e-11	1.00262e-06
EAF1	0.775355	9.38094e-16	1.96437e-11			UBXN4	0.678649	4.87247e-11	1.0203e-06
NDUFS3	-0.775298	9.45559e-16	1.98e-11			GPATCH8	0.678421	4.97437e-11	1.04163e-06
SMG7	0.775186	9.60478e-16	2.01124e-11			EIF4G2	0.678212	5.06951e-11	1.06156e-06
ARHGAP21	0.775092	9.73183e-16	2.03785e-11			PWWP2A	0.678073	5.13336e-11	1.07493e-06
NCF2	0.775008	9.84591e-16	2.06173e-11			TGFBR2	0.677703	5.30795e-11	1.11148e-06
SSR4	-0.774892	1.00069e-15	2.09544e-11			CNOT6	0.677298	5.50528e-11	1.1528e-06
UPF1	0.774682	1.03036e-15	2.15757e-11			BZW1	0.677059	5.62511e-11	1.1779e-06
ANKRD17	0.774557	1.04851e-15	2.19558e-11			SNAP23	0.676731	5.79356e-11	1.21317e-06
GAS7	0.774551	1.04932e-15	2.19728e-11			LUZP6	0.676585	5.87053e-11	1.22929e-06
MKL1	0.774303	1.08613e-15	2.27436e-11			MTPN	0.676577	5.87469e-11	1.23016e-06
TRIAP1	-0.774281	1.08952e-15	2.28145e-11			AASDHPPT	0.676304	6.02037e-11	1.26067e-06
FBL	-0.774141	1.1109e-15	2.32623e-11			RUNX1	0.676196	6.07908e-11	1.27296e-06
SEC24B	0.774001	1.13261e-15	2.37168e-11			RALGAPB	0.676195	6.07974e-11	1.2731e-06
LRP10	0.774	1.13273e-15	2.37194e-11			COL4A3BP	0.676118	6.12172e-11	1.28189e-06
MTF1	0.773445	1.2233e-15	2.56159e-11			41339	0.676053	6.15735e-11	1.28935e-06
PDCD5	-0.77292	1.31525e-15	2.75414e-11			PPP1R15B	0.675933	6.22446e-11	1.3034e-06
E2F3	0.772897	1.31937e-15	2.76277e-11			CDC42SE2	0.675752	6.32574e-11	1.32461e-06
KIF3B	0.772884	1.32184e-15	2.76793e-11			ARMC8	0.675732	6.33709e-11	1.32699e-06
SMCR8	0.772793	1.33855e-15	2.80291e-11			DCTN3	-0.675679	6.36761e-11	1.33338e-06
FAM113A	-0.772694	1.35693e-15	2.84142e-11			POLD4	-0.675631	6.39473e-11	1.33906e-06
CHCHD8	-0.772658	1.36359e-15	2.85535e-11			GOSR1	0.675627	6.39714e-11	1.33956e-06
C2orf28	-0.77249	1.39544e-15	2.92205e-11			SMAD5	0.675616	6.40325e-11	1.34084e-06
HERC1	0.772272	1.43796e-15	3.01109e-11			FUBP3	0.675328	6.5707e-11	1.37591e-06
ZNF710	0.772123	1.46774e-15	3.07345e-11			RMND5A	0.675281	6.59851e-11	1.38173e-06
BOD1L	0.771753	1.54421e-15	3.23359e-11			ZNF124	0.675182	6.65693e-11	1.39396e-06
EPB41	0.771684	1.55894e-15	3.26442e-11			CHD6	0.675156	6.67265e-11	1.39725e-06
CLTC	0.77163	1.57048e-15	3.28859e-11			TSHZ1	0.675142	6.68117e-11	1.39904e-06
LSM2	-0.771596	1.57778e-15	3.30386e-11			MAML1	0.674931	6.80788e-11	1.42557e-06
ASXL2	0.771464	1.60665e-15	3.36432e-11			TOR1AIP1	0.674906	6.82346e-11	1.42883e-06
DOCK5	0.771448	1.61016e-15	3.37167e-11			MGA	0.674794	6.89162e-11	1.44311e-06
PHF8	0.771362	1.62916e-15	3.41146e-11			HIF1A	0.674633	6.99145e-11	1.46401e-06
IQGAP2	0.771106	1.68706e-15	3.53271e-11			LMBRD2	0.674613	7.00393e-11	1.46662e-06
RPL27A	-0.771076	1.6941e-15	3.54745e-11			LARP4B	0.674319	7.19014e-11	1.50562e-06
C7orf40	-0.771069	1.69571e-15	3.55081e-11			SS18	0.674286	7.21111e-11	1.51001e-06
PIK3R5	0.770954	1.72257e-15	3.60707e-11			PEAK1	0.674046	7.36703e-11	1.54266e-06
TMEM42	-0.770656	1.79394e-15	3.75651e-11			C10orf18	0.673931	7.44295e-11	1.55855e-06
RASSF2	0.770552	1.81972e-15	3.8105e-11			CCNT1	0.673869	7.48366e-11	1.56708e-06
CSF2RB	0.770384	1.8617e-15	3.8984e-11			ZNF699	0.6738	7.52986e-11	1.57675e-06
SON	0.769993	1.9635e-15	4.11158e-11			BAG5	0.673787	7.5388e-11	1.57862e-06
ITPR2	0.76995	1.97497e-15	4.13559e-11			SERINC3	0.673571	7.68461e-11	1.60916e-06
RARA	0.76972	2.03748e-15	4.26649e-11			PEX16	-0.673408	7.79683e-11	1.63266e-06
FAM129A	0.769658	2.05489e-15	4.30295e-11			PCF11	0.673304	7.869e-11	1.64777e-06
RPS10-NUDT3	-0.769646	2.05809e-15	4.30965e-11			KIAA0947	0.67302	8.06999e-11	1.68986e-06
SPG11	0.769318	2.15187e-15	4.50601e-11			CDK13	0.672869	8.17854e-11	1.71259e-06
CDK19	0.769149	2.20158e-15	4.61012e-11			TGOLN2	0.672628	8.35459e-11	1.74945e-06
DYNLL1	-0.769083	2.22121e-15	4.65121e-11			PHF3	0.672216	8.66479e-11	1.81441e-06
RPLP0	-0.769051	2.23092e-15	4.67156e-11			KIAA0240	0.671957	8.8653e-11	1.85639e-06
RPS14	-0.769008	2.24403e-15	4.699e-11			CLPX	0.671804	8.98567e-11	1.8816e-06
MAML3	0.768575	2.37897e-15	4.98156e-11			MTM1	0.67177	9.01257e-11	1.88723e-06
AHCTF1	0.768462	2.4154e-15	5.05784e-11			TM9SF3	0.671727	9.04667e-11	1.89437e-06
LILRA1	0.768325	2.46042e-15	5.15212e-11			KIDINS220	0.671651	9.10762e-11	1.90714e-06
PDCD2	-0.768161	2.51554e-15	5.26755e-11			NCOA4	0.671642	9.11472e-11	1.90862e-06
SYNJ1	0.768	2.5708e-15	5.38325e-11			FAM98C	-0.671635	9.12093e-11	1.90992e-06
VPS13B	0.767955	2.58609e-15	5.41527e-11			SEL1L	0.671126	9.53905e-11	1.99748e-06
ERN1	0.767424	2.77731e-15	5.81568e-11			TM9SF2	0.670996	9.64825e-11	2.02034e-06
ATP2B4	0.767146	2.88275e-15	6.03648e-11			TAB2	0.670914	9.7182e-11	2.03499e-06
GMEB1	0.767121	2.89267e-15	6.05724e-11			GTF2A1	0.670783	9.83096e-11	2.0586e-06
ZNF687	0.76712	2.89308e-15	6.0581e-11			TCF12	0.670745	9.86428e-11	2.06558e-06
ANKS1A	0.766963	2.95426e-15	6.18622e-11			PHF20	0.670613	9.97901e-11	2.08961e-06
COX4I1	-0.766933	2.96617e-15	6.21115e-11			TAF4	0.670527	1.0055e-10	2.10551e-06
SF3B5	-0.766594	3.10354e-15	6.49881e-11			FAM65B	0.670255	1.02972e-10	2.15623e-06
TMED3	-0.766567	3.11508e-15	6.52298e-11			UBXN7	0.670034	1.04985e-10	2.19838e-06
NDUFAB1	-0.766265	3.24301e-15	6.79085e-11			TRIM44	0.669848	1.06716e-10	2.23463e-06
CSNK1G1	0.76599	3.36422e-15	7.04467e-11			PCM1	0.66893	1.15624e-10	2.42117e-06
SEC61G	-0.765922	3.39456e-15	7.10821e-11			DHX15	0.668757	1.17379e-10	2.45792e-06
ZNF32	-0.765756	3.47063e-15	7.2675e-11			HACE1	0.668689	1.18083e-10	2.47266e-06
CCNK	0.765479	3.60077e-15	7.54e-11			MYCBP2	0.668342	1.21708e-10	2.54856e-06
SPTY2D1	0.765116	3.77857e-15	7.91233e-11			RREB1	0.667874	1.2676e-10	2.65435e-06
CASC3	0.764867	3.90491e-15	8.17689e-11			GMCL1	0.66765	1.29251e-10	2.70651e-06
SRPK2	0.76468	4.00288e-15	8.38202e-11			NR1D2	0.66765	1.29254e-10	2.70659e-06
BIRC6	0.764604	4.04365e-15	8.4674e-11			LRIF1	0.667358	1.32566e-10	2.77593e-06
GSTO1	-0.764451	4.12608e-15	8.64002e-11			FOXN3	0.666881	1.38163e-10	2.89313e-06
NME1-NME2	-0.764318	4.19915e-15	8.79302e-11			ZMYND11	0.666716	1.40142e-10	2.93457e-06
C11orf51	-0.764305	4.20647e-15	8.80835e-11			ACBD5	0.666714	1.40177e-10	2.9353e-06
NCOR2	0.764087	4.32925e-15	9.06544e-11			CEP120	0.666635	1.41128e-10	2.95523e-06
TP53TG1	-0.763992	4.38353e-15	9.17912e-11			FAM199X	0.66651	1.42669e-10	2.98749e-06
AKNA	0.763725	4.54074e-15	9.50831e-11			DCP1A	0.666197	1.46572e-10	3.06921e-06
GPR107	0.763604	4.6138e-15	9.66129e-11			RB1	0.666124	1.47498e-10	3.08861e-06
RALBP1	0.763454	4.70544e-15	9.85319e-11			IKZF5	0.66501	1.62354e-10	3.39968e-06
MRPL13	-0.763322	4.78761e-15	1.00253e-10			RIF1	0.66497	1.62915e-10	3.41145e-06
ZDHHC5	0.762823	5.11207e-15	1.07047e-10			FAM179B	0.664789	1.65469e-10	3.46493e-06
SIRPA	0.762683	5.20667e-15	1.09028e-10			FAM178A	0.664536	1.69095e-10	3.54085e-06
WBP2	0.762449	5.36872e-15	1.12421e-10			PIK3C2A	0.664533	1.69144e-10	3.54188e-06
OVCA2	-0.762387	5.41237e-15	1.13335e-10			MED13	0.664254	1.73231e-10	3.62746e-06
LAPTM5	0.762312	5.46542e-15	1.14446e-10			SCNM1	-0.664219	1.73761e-10	3.63855e-06
IDS	0.762284	5.48545e-15	1.14865e-10			POM121C	0.66421	1.73892e-10	3.6413e-06
RPL9	-0.762265	5.49911e-15	1.15151e-10			PPP2R5E	0.663912	1.78378e-10	3.73523e-06
NUDCD2	-0.761997	5.69547e-15	1.19263e-10			ANKRD36BP1	0.663803	1.80054e-10	3.77034e-06
PDLIM5	0.761691	5.92753e-15	1.24122e-10			ANKRD17	0.663567	1.83726e-10	3.84722e-06
UBE3B	0.761541	6.04403e-15	1.26562e-10			SETD5	0.66354	1.84155e-10	3.8562e-06
SGPL1	0.761424	6.13731e-15	1.28515e-10			CAPRIN1	0.663392	1.86485e-10	3.905e-06
VPS13D	0.761392	6.16257e-15	1.29044e-10			BPTF	0.66332	1.87644e-10	3.92927e-06
CTCF	0.761378	6.17402e-15	1.29284e-10			ZDHHC12	-0.66173	2.14842e-10	4.49879e-06
RAB3D	0.761268	6.26331e-15	1.31154e-10			SMCR8	0.6617	2.15388e-10	4.51022e-06
MLL5	0.761174	6.34004e-15	1.3276e-10			TMEM30A	0.661384	2.21236e-10	4.63267e-06
GNAQ	0.761152	6.3578e-15	1.33132e-10			PRDM10	0.661117	2.2629e-10	4.73851e-06
RPL27	-0.760891	6.57765e-15	1.37736e-10			ATAD2	0.66105	2.27571e-10	4.76533e-06
NME2	-0.760794	6.66052e-15	1.39471e-10			KIAA2026	0.660539	2.3762e-10	4.97575e-06
TGOLN2	0.760711	6.73276e-15	1.40984e-10			RNF145	0.660098	2.46637e-10	5.16459e-06
BRPF3	0.76053	6.89295e-15	1.44338e-10			PAPOLG	0.660065	2.4733e-10	5.17908e-06
SP1	0.760464	6.95193e-15	1.45573e-10			TMEM209	0.660042	2.47817e-10	5.18928e-06
INPP5D	0.760423	6.98878e-15	1.46345e-10			TMF1	0.659974	2.49244e-10	5.21916e-06
LOC729678	-0.760211	7.18352e-15	1.50423e-10			USP22	0.65995	2.49748e-10	5.22973e-06
MAP3K3	0.760194	7.19959e-15	1.50759e-10			PGGT1B	0.659495	2.59494e-10	5.43381e-06
KIF13A	0.760151	7.23961e-15	1.51597e-10			EFR3A	0.659472	2.59993e-10	5.44425e-06
LOC100129083	0.759761	7.61366e-15	1.5943e-10			PTPLB	0.659395	2.61686e-10	5.4797e-06
ELMO1	0.759683	7.69132e-15	1.61056e-10			SMAD4	0.659226	2.65427e-10	5.55804e-06
FURIN	0.759426	7.94961e-15	1.66465e-10			AP1G1	0.658699	2.77436e-10	5.80952e-06
CD52	-0.758967	8.43374e-15	1.76602e-10			ZNF146	0.658265	2.8771e-10	6.02466e-06
CPPED1	0.75883	8.58377e-15	1.79744e-10			LOC144438	0.658261	2.87816e-10	6.02686e-06
TMEM101	-0.758627	8.81135e-15	1.8451e-10			PM20D2	0.658151	2.90471e-10	6.08247e-06
POM121C	0.758469	8.99111e-15	1.88274e-10			RDBP	-0.658133	2.90929e-10	6.09205e-06
SSR2	-0.758196	9.31154e-15	1.94984e-10			ZCCHC11	0.658132	2.90945e-10	6.09238e-06
KIAA2026	0.758124	9.39749e-15	1.96783e-10			DDX3X	0.657918	2.96195e-10	6.20233e-06
FAM58A	-0.758082	9.44869e-15	1.97855e-10			MAPK1IP1L	0.657759	3.00158e-10	6.28531e-06
RPS15A	-0.758054	9.48305e-15	1.98575e-10			ADD3	0.657492	3.06932e-10	6.42715e-06
MTMR3	0.758013	9.5323e-15	1.99606e-10			ACAP2	0.65749	3.06981e-10	6.42819e-06
TSC22D2	0.757967	9.58884e-15	2.0079e-10			RCSD1	0.657451	3.07977e-10	6.44903e-06
DPP8	0.757865	9.71448e-15	2.03421e-10			MAP3K7	0.657172	3.15236e-10	6.60105e-06
RPS5	-0.757497	1.01827e-14	2.13226e-10			WDR83	-0.656963	3.20777e-10	6.71706e-06
FOXJ3	0.75749	1.01918e-14	2.13416e-10			MAN2A1	0.656933	3.2158e-10	6.73389e-06
YLPM1	0.757354	1.03708e-14	2.17165e-10			FBXL17	0.656805	3.25034e-10	6.80622e-06
BHLHE40	0.757099	1.07134e-14	2.24339e-10			LIN37	-0.656726	3.27181e-10	6.85117e-06
SSH2	0.756918	1.09634e-14	2.29575e-10			QKI	0.656665	3.2883e-10	6.8857e-06
UBR4	0.756593	1.14262e-14	2.39265e-10			WDR26	0.656523	3.32765e-10	6.9681e-06
FRY	0.756579	1.14462e-14	2.39684e-10			SMC3	0.656461	3.34468e-10	7.00376e-06
ECE1	0.756213	1.19916e-14	2.51104e-10			SERTAD2	0.656447	3.34855e-10	7.01187e-06
KIAA0182	0.756141	1.21004e-14	2.53382e-10			OSBPL11	0.656203	3.41721e-10	7.15563e-06
RNF7	-0.755658	1.28652e-14	2.69397e-10			JMJD1C	0.656021	3.46918e-10	7.26445e-06
DIAPH1	0.755636	1.29008e-14	2.70144e-10			MED1	0.655948	3.49053e-10	7.30917e-06
RPS10P7	-0.755531	1.30731e-14	2.73751e-10			YWHAB	0.655852	3.51839e-10	7.36752e-06
CHST15	0.755367	1.33468e-14	2.79483e-10			KRAS	0.655743	3.55022e-10	7.43417e-06
NCRNA00219	-0.755089	1.38237e-14	2.89469e-10			AZIN1	0.655497	3.6233e-10	7.5872e-06
FKSG43	0.754651	1.46098e-14	3.0593e-10			ELOVL5	0.655388	3.65627e-10	7.65623e-06
SMARCC1	0.754587	1.47273e-14	3.0839e-10			GPRIN3	0.655009	3.77278e-10	7.90021e-06
SPECC1L	0.754527	1.48384e-14	3.10717e-10			UBN2	0.654818	3.83307e-10	8.02646e-06
MLXIP	0.754472	1.49425e-14	3.12896e-10			CREB1	0.654764	3.85017e-10	8.06225e-06
PRKCD	0.754461	1.4963e-14	3.13325e-10			SLK	0.654285	4.00531e-10	8.38711e-06
PRKCB	0.754308	1.52535e-14	3.19408e-10			LNPEP	0.654228	4.0244e-10	8.42709e-06
RPL35	-0.754255	1.53549e-14	3.21531e-10			HERC4	0.654206	4.03143e-10	8.44182e-06
OSBP	0.754253	1.53603e-14	3.21645e-10			CIDECP	-0.654038	4.08799e-10	8.56024e-06
USP32	0.754088	1.56817e-14	3.28374e-10			NUP155	0.653995	4.10235e-10	8.59031e-06
C12orf45	-0.753892	1.60714e-14	3.36535e-10			SRPK2	0.653971	4.11052e-10	8.60743e-06
LOC100506540	0.753797	1.62652e-14	3.40594e-10			YPEL2	0.653892	4.13744e-10	8.6638e-06
HRH2	0.753796	1.62672e-14	3.40635e-10			MON2	0.653755	4.18431e-10	8.76195e-06
UQCR11	-0.7537	1.64632e-14	3.4474e-10			ANGEL2	0.65361	4.23433e-10	8.86669e-06
NF1	0.75358	1.67143e-14	3.49997e-10			DICER1	0.6534	4.30833e-10	9.02165e-06
WDR7	0.753451	1.6985e-14	3.55665e-10			ACOT8	-0.653298	4.34455e-10	9.09748e-06
RPL13AP3	-0.753425	1.70405e-14	3.56828e-10			SKI	0.653115	4.41026e-10	9.23509e-06
RPL29P2	-0.753394	1.71084e-14	3.5825e-10			RNF125	0.653029	4.44164e-10	9.30079e-06
CNNM3	0.753384	1.7128e-14	3.5866e-10			SRA1	-0.652885	4.49456e-10	9.41161e-06
C11orf73	-0.753242	1.74362e-14	3.65115e-10			CCAR1	0.652653	4.58088e-10	9.59235e-06
PACS1	0.753225	1.74722e-14	3.65868e-10			SLMAP	0.65265	4.58207e-10	9.59486e-06
SULF2	0.75288	1.82438e-14	3.82025e-10			SLTM	0.652648	4.58266e-10	9.59609e-06
UBL5	-0.752327	1.95466e-14	4.09305e-10			KIF3A	0.652272	4.72616e-10	9.89658e-06
C19orf53	-0.752286	1.96468e-14	4.11403e-10			HIAT1	0.651928	4.86107e-10	1.01791e-05
ITPA	-0.752201	1.98556e-14	4.15776e-10			ATMIN	0.651781	4.91972e-10	1.03019e-05
HUWE1	0.752143	1.99986e-14	4.18771e-10			CSDE1	0.651712	4.94756e-10	1.03602e-05
PPP1R9B	0.751957	2.0466e-14	4.28558e-10			PREPL	0.651099	5.20159e-10	1.08921e-05
CLPTM1	0.751283	2.22538e-14	4.65996e-10			HERC3	0.651084	5.20789e-10	1.09053e-05
SEC61B	-0.751234	2.23899e-14	4.68845e-10			STK38	0.65093	5.27371e-10	1.10432e-05
DVL3	0.751111	2.27322e-14	4.76013e-10			RALGAPA1	0.650918	5.27887e-10	1.1054e-05
ANKHD1	0.750971	2.31312e-14	4.84366e-10			RPS6KB2	-0.650916	5.27942e-10	1.10551e-05
PSMG3	-0.750749	2.37747e-14	4.97843e-10			XPOT	0.650904	5.28457e-10	1.10659e-05
CEP350	0.750492	2.45417e-14	5.13904e-10			POM121	0.650251	5.57327e-10	1.16704e-05
ACLY	0.750473	2.45997e-14	5.15118e-10			ZC3H11A	0.650007	5.68443e-10	1.19032e-05
KDM1B	0.750177	2.55147e-14	5.34279e-10			TMBIM6	0.649951	5.71055e-10	1.19579e-05
AKT1	0.750093	2.5781e-14	5.39855e-10			OPA1	0.649858	5.75376e-10	1.20484e-05
TRMT1	-0.749992	2.61033e-14	5.46603e-10			CDK5	-0.649823	5.77038e-10	1.20832e-05
WIPF1	0.749898	2.64056e-14	5.52933e-10			GNA13	0.649566	5.8916e-10	1.2337e-05
HAX1	-0.749887	2.64411e-14	5.53676e-10			UPP1	-0.649488	5.92922e-10	1.24158e-05
ERP29	-0.749818	2.66681e-14	5.58429e-10			RECK	0.648989	6.17325e-10	1.29268e-05
MRPL43	-0.74972	2.69929e-14	5.65231e-10			RBM12	0.648983	6.17655e-10	1.29337e-05
USP4	0.749692	2.70838e-14	5.67135e-10			SMG1	0.648766	6.28565e-10	1.31622e-05
TMCC3	0.749575	2.74774e-14	5.75377e-10			PPP3CB	0.64874	6.29908e-10	1.31903e-05
KIAA0913	0.749525	2.76455e-14	5.78897e-10			UROD	-0.648668	6.33573e-10	1.3267e-05
UBE2H	0.749284	2.84755e-14	5.96276e-10			UBL3	0.648478	6.43351e-10	1.34718e-05
KLF13	0.749184	2.88277e-14	6.03653e-10			ASH1L	0.648475	6.4355e-10	1.34759e-05
ITGA5	0.749153	2.89401e-14	6.06006e-10			NUDT21	0.648051	6.65943e-10	1.39449e-05
GLUL	0.749107	2.9101e-14	6.09375e-10			SLC12A2	0.647893	6.74448e-10	1.41229e-05
CREB3L2	0.749001	2.94838e-14	6.1739e-10			RFXANK	-0.647722	6.83777e-10	1.43183e-05
MICALCL	0.748862	2.99908e-14	6.28007e-10			TRIM33	0.647562	6.9266e-10	1.45043e-05
WHSC1L1	0.748806	3.01965e-14	6.32314e-10			TOPBP1	0.647424	7.00416e-10	1.46667e-05
CXCR2P1	0.748752	3.03987e-14	6.36548e-10			MIS18BP1	0.647269	7.09174e-10	1.48501e-05
USP7	0.748691	3.06232e-14	6.41249e-10			EAF1	0.647259	7.09774e-10	1.48627e-05
SMARCA2	0.748585	3.10248e-14	6.4966e-10			RASSF3	0.647241	7.10756e-10	1.48832e-05
ZNRD1	-0.748364	3.18765e-14	6.67495e-10			CPNE3	0.647018	7.23624e-10	1.51527e-05
RPS21	-0.747799	3.41506e-14	7.15113e-10			MYSM1	0.646983	7.25656e-10	1.51952e-05
KDM4B	0.747778	3.42373e-14	7.1693e-10			NFATC2	0.646974	7.26185e-10	1.52063e-05
SEMA4D	0.747704	3.45474e-14	7.23423e-10			CCDC159	-0.646681	7.43467e-10	1.55682e-05
TNRC6B	0.747658	3.4742e-14	7.27497e-10			RBBP4	0.646561	7.50631e-10	1.57182e-05
MDP1	-0.747223	3.66326e-14	7.67086e-10			KBTBD2	0.646539	7.51962e-10	1.57461e-05
PRKACA	0.746993	3.76716e-14	7.88842e-10			PHC3	0.646445	7.57667e-10	1.58656e-05
TBC1D14	0.746828	3.84345e-14	8.04819e-10			PIK3CG	0.646363	7.6265e-10	1.59699e-05
C19orf42	-0.746774	3.86844e-14	8.10051e-10			NEDD1	0.646234	7.70585e-10	1.6136e-05
MYCBP2	0.746726	3.89099e-14	8.14774e-10			FNDC3A	0.646007	7.84679e-10	1.64312e-05
PTPRJ	0.746653	3.92594e-14	8.22092e-10			MOBKL1B	0.645968	7.87141e-10	1.64827e-05
NFATC2	0.746564	3.96828e-14	8.30958e-10			FYTTD1	0.645848	7.94741e-10	1.66419e-05
ARHGEF11	0.746463	4.01714e-14	8.4119e-10			ZNF41	0.645825	7.96207e-10	1.66726e-05
POM121	0.746377	4.05946e-14	8.5005e-10			RBMS1	0.645816	7.96782e-10	1.66846e-05
FAM65B	0.746278	4.1082e-14	8.60258e-10			ARIH1	0.645813	7.96949e-10	1.66881e-05
TOB2	0.746079	4.20853e-14	8.81267e-10			SKIL	0.645779	7.99107e-10	1.67333e-05
FBXW11	0.746027	4.23485e-14	8.86777e-10			SORL1	0.645699	8.04267e-10	1.68413e-05
ATF4	-0.745963	4.26797e-14	8.93712e-10			YTHDC1	0.645404	8.23397e-10	1.72419e-05
TPR	0.745948	4.27537e-14	8.95262e-10			PPP3CA	0.645274	8.3198e-10	1.74217e-05
EIF3K	-0.745518	4.5036e-14	9.43054e-10			LRRC58	0.645239	8.34306e-10	1.74704e-05
SUFU	0.745437	4.5477e-14	9.52288e-10			TNFAIP8L2-SCNM1	-0.645229	8.34993e-10	1.74847e-05
FRYL	0.745385	4.57619e-14	9.58255e-10			BRMS1	-0.645162	8.395e-10	1.75791e-05
ZSWIM6	0.745277	4.63615e-14	9.7081e-10			PHF2	0.645131	8.41525e-10	1.76215e-05
ANTXR2	0.745271	4.63951e-14	9.71514e-10			FRS2	0.645046	8.47267e-10	1.77418e-05
PPTC7	0.74513	4.719e-14	9.88158e-10			DR1	0.645017	8.49269e-10	1.77837e-05
NDRG3	0.744839	4.88687e-14	1.02331e-09			ZFPL1	-0.644985	8.51402e-10	1.78284e-05
PSMA7	-0.744497	5.09191e-14	1.06624e-09			CCNG2	0.644911	8.56452e-10	1.79341e-05
C4orf52	-0.744182	5.28795e-14	1.1073e-09			MYL5	-0.644758	8.66951e-10	1.81539e-05
R3HDM2	0.743561	5.69634e-14	1.19281e-09			TNKS	0.644605	8.77567e-10	1.83763e-05
FAM168B	0.743457	5.76736e-14	1.20768e-09			ZMYM2	0.644557	8.80892e-10	1.84459e-05
CEP170P1	0.743135	5.99343e-14	1.25502e-09			ASCC3	0.644477	8.86551e-10	1.85644e-05
SRI	-0.742956	6.12281e-14	1.28212e-09			ATP6V1A	0.644272	9.0114e-10	1.88699e-05
COPG	0.742853	6.19817e-14	1.2979e-09			UBE2G1	0.644105	9.13142e-10	1.91212e-05
PBRM1	0.742764	6.26469e-14	1.31183e-09			SPATA13	0.644082	9.14832e-10	1.91566e-05
SELPLG	0.742758	6.26898e-14	1.31272e-09			C10orf118	0.644048	9.17277e-10	1.92078e-05
ADNP	0.74267	6.33539e-14	1.32663e-09			ZNF318	0.644017	9.19535e-10	1.92551e-05
IL17RA	0.742293	6.62552e-14	1.38738e-09			ATL2	0.644017	9.19536e-10	1.92551e-05
CDK13	0.742267	6.64564e-14	1.3916e-09			NEK7	0.643871	9.30284e-10	1.94802e-05
RPS16	-0.741939	6.90967e-14	1.44689e-09			NFKBIL1	-0.643862	9.30968e-10	1.94945e-05
RPS3A	-0.741765	7.05404e-14	1.47712e-09			CLTC	0.643621	9.48889e-10	1.98697e-05
TOMM22	-0.741635	7.16378e-14	1.5001e-09			IKZF2	0.643576	9.52332e-10	1.99418e-05
RPL36	-0.741478	7.29755e-14	1.52811e-09			KLHL28	0.643575	9.5237e-10	1.99426e-05
C5orf39	-0.741441	7.32954e-14	1.53481e-09			UBE4A	0.643241	9.77882e-10	2.04768e-05
FNBP1	0.741413	7.35473e-14	1.54008e-09			RASA2	0.643203	9.80873e-10	2.05395e-05
ZNF398	0.74129	7.46171e-14	1.56248e-09			NEK9	0.643103	9.88614e-10	2.07016e-05
CCDC167	-0.741204	7.53824e-14	1.57851e-09			ANKRD44	0.642995	9.97104e-10	2.08794e-05
ZNF217	0.741202	7.53998e-14	1.57887e-09			RAB5A	0.642975	9.98749e-10	2.09138e-05
MYO5A	0.741018	7.70613e-14	1.61366e-09			UTP23	0.642544	1.03332e-09	2.16377e-05
CLCN3	0.740997	7.72491e-14	1.6176e-09			TMEM154	0.642531	1.03438e-09	2.166e-05
C21orf33	-0.740961	7.75796e-14	1.62452e-09			TEN1	-0.642463	1.03995e-09	2.17765e-05
TOMM6	-0.740818	7.88996e-14	1.65216e-09			PQBP1	-0.642283	1.05486e-09	2.20888e-05
FLJ39653	-0.740755	7.94903e-14	1.66453e-09			MIIP	-0.642126	1.068e-09	2.2364e-05
FAM53B	0.740674	8.02523e-14	1.68048e-09			ZMIZ1	0.642116	1.0688e-09	2.23806e-05
NENF	-0.740645	8.05287e-14	1.68627e-09			41528	0.642103	1.06988e-09	2.24033e-05
FLI1	0.740325	8.36225e-14	1.75105e-09			SEC24A	0.64201	1.07781e-09	2.25694e-05
METTL23	-0.740254	8.43272e-14	1.76581e-09			CHCHD5	-0.641565	1.11623e-09	2.33738e-05
CHD7	0.740069	8.61779e-14	1.80456e-09			IQGAP2	0.64155	1.11756e-09	2.34016e-05
C12orf47	-0.739986	8.70281e-14	1.82237e-09			FUT11	0.641468	1.12476e-09	2.35525e-05
INO80B-WBP1	-0.739934	8.75579e-14	1.83346e-09			CNOT1	0.641247	1.14447e-09	2.39652e-05
COMMD3	-0.739731	8.96715e-14	1.87772e-09			NHLRC2	0.641177	1.15078e-09	2.40974e-05
RPS9	-0.739648	9.05511e-14	1.89614e-09			PPOX	-0.641092	1.15848e-09	2.42585e-05
TMEM134	-0.739644	9.05914e-14	1.89698e-09			NIN	0.640966	1.16999e-09	2.44997e-05
PTRHD1	-0.739241	9.49813e-14	1.98891e-09			C20orf118	0.640964	1.17024e-09	2.45047e-05
TARBP2	-0.738983	9.7889e-14	2.0498e-09			RASSF5	0.640939	1.17247e-09	2.45516e-05
GTF3A	-0.738876	9.91252e-14	2.07568e-09			SFMBT2	0.640712	1.19355e-09	2.4993e-05
C9orf123	-0.738548	1.03003e-13	2.15688e-09			DPP8	0.64066	1.19846e-09	2.50958e-05
PCBP1	0.738481	1.0381e-13	2.17378e-09			SMARCA2	0.640659	1.19855e-09	2.50977e-05
LOC440434	0.738227	1.06928e-13	2.23907e-09			ZFP36L1	0.640568	1.20712e-09	2.5277e-05
PAFAH1B1	0.738161	1.07756e-13	2.25641e-09			KDM2A	0.640407	1.22251e-09	2.55993e-05
LOC728743	-0.738085	1.08716e-13	2.27651e-09			RDX	0.640259	1.23673e-09	2.58972e-05
INSR	0.737991	1.09911e-13	2.30154e-09			PLCL2	0.640133	1.24895e-09	2.61529e-05
DYRK4	-0.737982	1.1003e-13	2.30402e-09			ZNF160	0.639438	1.31871e-09	2.76138e-05
SNIP1	0.737949	1.10456e-13	2.31296e-09			BTG1	0.639269	1.33623e-09	2.79807e-05
VPS25	-0.737823	1.12086e-13	2.34708e-09			RAP2B	0.63904	1.3603e-09	2.84847e-05
TM9SF4	0.737759	1.12916e-13	2.36446e-09			CREB3L2	0.638892	1.37615e-09	2.88167e-05
RALGAPB	0.737496	1.16434e-13	2.43813e-09			PTPN12	0.638878	1.37757e-09	2.88464e-05
CIC	0.737275	1.19456e-13	2.50141e-09			SPEN	0.638823	1.38348e-09	2.89702e-05
TRIM8	0.737221	1.20203e-13	2.51706e-09			CLCC1	0.638818	1.38401e-09	2.89812e-05
JMJD1C	0.737112	1.21744e-13	2.54932e-09			PIK3CA	0.638818	1.38405e-09	2.8982e-05
LOC100507331	0.737069	1.22346e-13	2.56193e-09			EPB41	0.638794	1.38662e-09	2.90358e-05
GATSL1	0.736965	1.23825e-13	2.5929e-09			NPAT	0.638589	1.40895e-09	2.95034e-05
WDR47	0.736899	1.24779e-13	2.61286e-09			CTDSP2	0.638512	1.41745e-09	2.96815e-05
RPS3	-0.736861	1.25335e-13	2.62451e-09			CPEB3	0.63843	1.42645e-09	2.98699e-05
ARHGAP26	0.736845	1.2557e-13	2.62944e-09			KIAA0754	0.638279	1.44335e-09	3.02237e-05
HDLBP	0.736745	1.27035e-13	2.66011e-09			ZNF621	0.638097	1.46392e-09	3.06545e-05
POTEE	0.736684	1.27934e-13	2.67893e-09			BCOR	0.638003	1.47463e-09	3.08788e-05
ATP5G2	-0.736526	1.30289e-13	2.72826e-09			GALNT7	0.637998	1.47517e-09	3.089e-05
UQCR10	-0.735979	1.38802e-13	2.90651e-09			ABI1	0.63799	1.47618e-09	3.09112e-05
WIBG	-0.735919	1.39765e-13	2.92667e-09			ROCK1P1	0.637719	1.50754e-09	3.15678e-05
C11orf31	-0.735888	1.40253e-13	2.93689e-09			SMARCC1	0.637698	1.51e-09	3.16195e-05
ZYX	0.735558	1.45697e-13	3.05089e-09			SNX30	0.63763	1.51799e-09	3.17868e-05
RPRD2	0.73555	1.45826e-13	3.05359e-09			TADA3	-0.637545	1.52802e-09	3.19968e-05
KDM4A	0.735549	1.45848e-13	3.05406e-09			SLC9A6	0.637425	1.54223e-09	3.22943e-05
SAT2	-0.735303	1.50042e-13	3.14188e-09			ACBD3	0.637229	1.56592e-09	3.27904e-05
ADSL	-0.735252	1.50929e-13	3.16046e-09			XIAP	0.637161	1.57419e-09	3.29635e-05
SNRPF	-0.735012	1.55147e-13	3.24877e-09			RRN3	0.637066	1.58575e-09	3.32056e-05
TOPBP1	0.734211	1.70083e-13	3.56154e-09			ARHGEF6	0.637042	1.58873e-09	3.3268e-05
PHF12	0.734164	1.70997e-13	3.58068e-09			NCK1	0.637025	1.59084e-09	3.33123e-05
RFX1	0.734007	1.7409e-13	3.64544e-09			PABPC1	0.636897	1.60659e-09	3.3642e-05
KLHL18	0.73396	1.75031e-13	3.66515e-09			EDEM3	0.63685	1.61253e-09	3.37664e-05
SLC25A28	-0.73393	1.75643e-13	3.67797e-09			YTHDF3	0.63679	1.61994e-09	3.39216e-05
HIVEP1	0.733869	1.76867e-13	3.70359e-09			SETD1B	0.636765	1.62316e-09	3.3989e-05
TMBIM1	0.733761	1.79074e-13	3.7498e-09			GABPA	0.636256	1.68815e-09	3.53499e-05
THRAP3	0.733552	1.83395e-13	3.8403e-09			ORMDL2	-0.636202	1.69527e-09	3.5499e-05
NPM3	-0.733467	1.85173e-13	3.87751e-09			BROX	0.635976	1.72512e-09	3.61241e-05
TAPBP	0.732481	2.07189e-13	4.33853e-09			PHACTR2	0.63561	1.77441e-09	3.71562e-05
GTF3C6	-0.732333	2.10694e-13	4.41194e-09			RAPGEF6	0.635272	1.8212e-09	3.81359e-05
NDUFA7	-0.73182	2.23321e-13	4.67634e-09			TAF1L	0.63515	1.83825e-09	3.84929e-05
RPL38	-0.731747	2.25159e-13	4.71482e-09			DAAM1	0.634984	1.86185e-09	3.8987e-05
POMP	-0.731544	2.30396e-13	4.82448e-09			NBR1	0.634781	1.89109e-09	3.95995e-05
NUAK2	0.731189	2.39842e-13	5.0223e-09			NIPBL	0.634499	1.93258e-09	4.04682e-05
SMURF1	0.730857	2.49008e-13	5.21423e-09			MTMR1	0.634354	1.95417e-09	4.09204e-05
PPOX	-0.73073	2.52597e-13	5.28937e-09			ZNF611	0.634241	1.97105e-09	4.12738e-05
NCRNA00188	-0.730692	2.53686e-13	5.31218e-09			C12orf49	0.634087	1.99453e-09	4.17655e-05
NR3C1	0.730616	2.55854e-13	5.35758e-09			AKAP11	0.634048	2.00045e-09	4.18894e-05
NFYA	0.730545	2.57898e-13	5.40038e-09			LYST	0.633841	2.03241e-09	4.25587e-05
EIF4ENIF1	0.730525	2.58501e-13	5.41302e-09			SP3	0.633638	2.06422e-09	4.32247e-05
LOC139201	0.730501	2.5919e-13	5.42743e-09			SSR1	0.633579	2.07359e-09	4.34211e-05
METTL17	-0.730431	2.61234e-13	5.47024e-09			ATP6AP2	0.633363	2.10808e-09	4.41432e-05
PLEKHM1	0.730157	2.69417e-13	5.6416e-09			RNF2	0.633077	2.15458e-09	4.5117e-05
ARHGAP19-SLIT1	0.730117	2.70632e-13	5.66704e-09			ZFAND2B	-0.633018	2.16428e-09	4.532e-05
ARMC8	0.730081	2.71731e-13	5.69004e-09			PDCD6IP	0.6329	2.18377e-09	4.57282e-05
NIT2	-0.729866	2.78375e-13	5.82917e-09			LNX1	0.63282	2.19721e-09	4.60095e-05
RNF19B	0.729841	2.79163e-13	5.84567e-09			ZBTB43	0.632789	2.20232e-09	4.61165e-05
GPR89C	-0.729804	2.80313e-13	5.86976e-09			GMPPA	-0.632738	2.21091e-09	4.62965e-05
DIABLO	-0.729259	2.97999e-13	6.2401e-09			KAT6B	0.632592	2.23573e-09	4.68161e-05
SLC12A6	0.728927	3.09275e-13	6.47622e-09			RFNG	-0.632517	2.24854e-09	4.70844e-05
CNNM4	0.728787	3.14138e-13	6.57806e-09			CNOT8	0.632508	2.25e-09	4.7115e-05
G6PD	0.728594	3.20988e-13	6.72149e-09			FNIP2	0.632434	2.26271e-09	4.73812e-05
N4BP1	0.728544	3.22793e-13	6.75929e-09			DLG1	0.632406	2.26757e-09	4.74829e-05
SBF2	0.728486	3.24886e-13	6.8031e-09			CD46	0.632182	2.30657e-09	4.82995e-05
UGGT1	0.728453	3.26082e-13	6.82816e-09			DALRD3	-0.631838	2.36762e-09	4.9578e-05
MRPS24	-0.728287	3.32183e-13	6.95592e-09			TOP1	0.631754	2.38285e-09	4.98969e-05
APC	0.728283	3.32318e-13	6.95874e-09			CEP170	0.631736	2.38598e-09	4.99625e-05
PSMB5	-0.728244	3.33767e-13	6.98908e-09
SMARCC2	0.727965	3.44329e-13	7.21026e-09
KIAA1949	0.727918	3.46134e-13	7.24805e-09
SNRK	0.727914	3.46296e-13	7.25143e-09
ABL1	0.727896	3.46952e-13	7.26518e-09
RPL13	-0.727825	3.49721e-13	7.32316e-09
BCL2L11	0.727732	3.53377e-13	7.39972e-09
ATP5L	-0.727691	3.54979e-13	7.43327e-09
LMTK2	0.727404	3.66463e-13	7.67374e-09
WDTC1	0.727291	3.71128e-13	7.77141e-09
STIM1	0.727123	3.78077e-13	7.91694e-09
GOSR1	0.727069	3.80376e-13	7.96508e-09
ADAR	0.727024	3.8226e-13	8.00452e-09
MRPL24	-0.72702	3.82433e-13	8.00814e-09
PTPRE	0.727009	3.82904e-13	8.01801e-09
TCP11L2	0.726694	3.96518e-13	8.30309e-09
POLE4	-0.726674	3.97375e-13	8.32104e-09
LATS2	0.726508	4.04742e-13	8.47529e-09
DNAJC5	0.726401	4.09567e-13	8.57634e-09
SIGLEC10	0.726248	4.1656e-13	8.72276e-09
DAZAP2	0.726235	4.17175e-13	8.73563e-09
ZC3H13	0.726049	4.258e-13	8.91625e-09
ZFP91-CNTF	0.726008	4.27723e-13	8.95652e-09
SNX29	0.725969	4.29598e-13	8.99578e-09
ARHGAP1	0.725962	4.2992e-13	9.00253e-09
RPS6KA1	0.725753	4.39927e-13	9.21206e-09
MBOAT7	0.725752	4.40015e-13	9.21391e-09
MYADM	0.725617	4.46573e-13	9.35124e-09
STK4	0.724917	4.82337e-13	1.01001e-08
MRPL46	-0.724619	4.98381e-13	1.04361e-08
RPL13AP20	-0.72459	5.00004e-13	1.04701e-08
PIAS1	0.724587	5.00161e-13	1.04734e-08
ROCK2	0.724546	5.0238e-13	1.05198e-08
EXTL3	0.724179	5.23011e-13	1.09518e-08
EEF1D	-0.724149	5.24729e-13	1.09878e-08
COA5	-0.724	5.33389e-13	1.11692e-08
POP5	-0.723957	5.35905e-13	1.12218e-08
MRPL20	-0.72394	5.36908e-13	1.12428e-08
C16orf54	0.723917	5.38204e-13	1.127e-08
SURF1	-0.723911	5.38594e-13	1.12782e-08
C10orf54	0.72382	5.43976e-13	1.13909e-08
VPS39	0.723578	5.58566e-13	1.16964e-08
MTOR	0.723433	5.67446e-13	1.18823e-08
RBBP5	0.723414	5.68613e-13	1.19068e-08
CHP	0.723174	5.83732e-13	1.22234e-08
MYH11	0.723074	5.90101e-13	1.23567e-08
CHD4	0.722993	5.95328e-13	1.24662e-08
GNL3L	0.722981	5.96129e-13	1.24829e-08
SEC23B	0.72295	5.9814e-13	1.2525e-08
NDUFA4	-0.722924	5.99822e-13	1.25603e-08
RRAGC	0.722911	6.00675e-13	1.25781e-08
RFFL	0.722909	6.00796e-13	1.25807e-08
NHS	0.722663	6.17111e-13	1.29223e-08
VASP	0.72253	6.26138e-13	1.31113e-08
ADAM10	0.722483	6.29319e-13	1.31779e-08
TBC1D1	0.722341	6.39141e-13	1.33836e-08
SEMA4B	0.722234	6.46577e-13	1.35393e-08
DHTKD1	0.722178	6.50506e-13	1.36216e-08
TXNIP	0.722169	6.51142e-13	1.36349e-08
HK2	0.722097	6.56275e-13	1.37424e-08
RPS13	-0.721867	6.72805e-13	1.40885e-08
C19orf43	-0.721797	6.77967e-13	1.41966e-08
GAB2	0.721792	6.783e-13	1.42036e-08
FAM65A	0.721691	6.85809e-13	1.43608e-08
NFKB1	0.721649	6.88886e-13	1.44253e-08
CHCHD1	-0.721571	6.94797e-13	1.4549e-08
CRNKL1	0.721569	6.9492e-13	1.45516e-08
C8orf45	-0.721547	6.96546e-13	1.45857e-08
USMG5	-0.721505	6.99783e-13	1.46534e-08
RPL13A	-0.721211	7.2232e-13	1.51254e-08
SLC9A1	0.721178	7.24896e-13	1.51793e-08
HNRNPUL1	0.721173	7.25322e-13	1.51882e-08
TMEM147	-0.720851	7.50953e-13	1.5725e-08
LOC100630917	-0.720645	7.67838e-13	1.60785e-08
MPDU1	-0.720639	7.68366e-13	1.60896e-08
NDE1	0.720625	7.69518e-13	1.61137e-08
KIAA0494	0.720225	8.03432e-13	1.68239e-08
TRRAP	0.720086	8.1547e-13	1.70759e-08
ATP5G3	-0.71993	8.29262e-13	1.73647e-08
RUNX2	0.719915	8.30653e-13	1.73939e-08
DIP2B	0.719708	8.49343e-13	1.77852e-08
TMBIM6	0.719707	8.49378e-13	1.7786e-08
PHKA2	0.719556	8.63289e-13	1.80773e-08
ANO6	0.719551	8.63801e-13	1.8088e-08
BACH1	0.719504	8.68145e-13	1.81789e-08
RALGAPA2	0.719498	8.68647e-13	1.81895e-08
ATPIF1	-0.719345	8.83047e-13	1.8491e-08
TNFRSF1A	0.719334	8.84052e-13	1.8512e-08
SCAF4	0.719268	8.90359e-13	1.86441e-08
RNF113A	-0.719198	8.97044e-13	1.87841e-08
HERC3	0.719175	8.99277e-13	1.88309e-08
TMEM208	-0.719034	9.12944e-13	1.9117e-08
RPS6	-0.719009	9.15376e-13	1.9168e-08
POLR2G	-0.718977	9.18541e-13	1.92342e-08
KCTD20	0.718958	9.20414e-13	1.92735e-08
ZNF281	0.718931	9.23096e-13	1.93296e-08
MAN1A1	0.718515	9.65134e-13	2.02099e-08
ERGIC1	0.7185	9.66674e-13	2.02422e-08
RPS18	-0.718418	9.75182e-13	2.04203e-08
TXNL4A	-0.71836	9.81235e-13	2.05471e-08
FOXO3	0.718328	9.84524e-13	2.06159e-08
PLAGL2	0.718277	9.89956e-13	2.07297e-08
FASTKD5	0.718073	1.01165e-12	2.1184e-08
APAF1	0.718057	1.01346e-12	2.12218e-08
PTPMT1	-0.718033	1.01601e-12	2.12753e-08
FBXO34	0.718017	1.01772e-12	2.13111e-08
TMEM131	0.717984	1.02132e-12	2.13865e-08
PPM1H	0.717368	1.0906e-12	2.28372e-08
MTMR1	0.717356	1.09194e-12	2.28652e-08
LOC646278	0.717318	1.09641e-12	2.29588e-08
GNS	0.717283	1.10048e-12	2.3044e-08
DNM2	0.717248	1.10453e-12	2.31289e-08
ATP5G1	-0.717093	1.12288e-12	2.35132e-08
PVRL1	0.716935	1.14186e-12	2.39106e-08
GCC1	0.716913	1.14458e-12	2.39675e-08
CANT1	0.716772	1.16181e-12	2.43283e-08
CNOT3	0.716752	1.16431e-12	2.43807e-08
SAMD4B	0.716683	1.17278e-12	2.4558e-08
CD48	-0.716551	1.18927e-12	2.49033e-08
FASTK	-0.716325	1.21818e-12	2.55088e-08
TIMM8B	-0.715969	1.2648e-12	2.64848e-08
EIF4G3	0.715894	1.27488e-12	2.66959e-08
COTL1	0.715788	1.28923e-12	2.69965e-08
UBAP2L	0.715677	1.30452e-12	2.73167e-08
PSAP	0.714707	1.44468e-12	3.02516e-08
SIPA1L1	0.714705	1.44508e-12	3.026e-08
ZBED1	0.714659	1.452e-12	3.04049e-08
RPL13AP5	-0.714632	1.45614e-12	3.04916e-08
RPL35A	-0.714365	1.4976e-12	3.13598e-08
COX6B1	-0.714311	1.50605e-12	3.15366e-08
C2CD3	0.714152	1.53138e-12	3.20671e-08
TRAPPC2L	-0.714015	1.55352e-12	3.25307e-08
C10orf125	-0.713756	1.59628e-12	3.3426e-08
MRPL15	-0.71374	1.59887e-12	3.34803e-08
RIN3	0.713673	1.61027e-12	3.37191e-08
NXT1	-0.713606	1.62155e-12	3.39552e-08
PLCL2	0.713439	1.65003e-12	3.45517e-08
KIAA1267	0.713366	1.66268e-12	3.48165e-08
DENND5A	0.713331	1.66876e-12	3.49439e-08
PRPF8	0.713299	1.67448e-12	3.50636e-08
SRGAP2P2	0.71325	1.68302e-12	3.52425e-08
C19orf70	-0.712655	1.79074e-12	3.7498e-08
RNF111	0.712526	1.81493e-12	3.80045e-08
KPNB1	0.712417	1.83567e-12	3.84389e-08
TMCC1	0.712332	1.85206e-12	3.87821e-08
VAV3	0.712332	1.85208e-12	3.87825e-08
AKR1A1	-0.712225	1.87264e-12	3.92131e-08
RPRD1B	0.712195	1.87865e-12	3.9339e-08
NHP2	-0.712076	1.90203e-12	3.98284e-08
FBXL20	0.712038	1.90948e-12	3.99845e-08
DICER1	0.712017	1.91365e-12	4.00719e-08
RAD23B	0.712009	1.9152e-12	4.01043e-08
MGAT5	0.711904	1.93633e-12	4.05467e-08
SPTLC2	0.711739	1.96976e-12	4.12468e-08
RBX1	-0.711737	1.97009e-12	4.12538e-08
C12orf51	0.711574	2.0037e-12	4.19575e-08
SOD2	0.711518	2.01533e-12	4.2201e-08
GMIP	0.711487	2.02182e-12	4.2337e-08
DYRK1A	0.711279	2.0658e-12	4.32578e-08
RNF24	0.711088	2.10704e-12	4.41213e-08
BTBD7	0.71092	2.1441e-12	4.48974e-08
CNOT4	0.710896	2.1495e-12	4.50105e-08
BOD1	-0.710877	2.15365e-12	4.50975e-08
TMPPE	0.710826	2.16492e-12	4.53334e-08
COX6C	-0.710726	2.18742e-12	4.58046e-08
MRPL14	-0.710722	2.18831e-12	4.58232e-08
EPG5	0.710675	2.19915e-12	4.60501e-08
ANKRD19P	-0.710319	2.28131e-12	4.77707e-08
ARID2	0.7103	2.28586e-12	4.78659e-08
MRPS18A	-0.710262	2.29482e-12	4.80535e-08
WDFY4	0.71021	2.30721e-12	4.83129e-08
DCTPP1	-0.710163	2.31846e-12	4.85485e-08
LY75	0.709966	2.3659e-12	4.95419e-08
FGR	0.709704	2.43063e-12	5.08973e-08
STRA13	-0.709693	2.43323e-12	5.09518e-08
CUL3	0.709471	2.48947e-12	5.21294e-08
ZSWIM7	-0.709447	2.49559e-12	5.22576e-08
CAP1	0.709372	2.51485e-12	5.2661e-08
ARCN1	0.709331	2.52545e-12	5.28829e-08
USP38	0.709175	2.56635e-12	5.37393e-08
ZFYVE1	0.7091	2.58605e-12	5.41518e-08
MECP2	0.709011	2.60983e-12	5.46499e-08
PFDN5	-0.708955	2.62497e-12	5.49669e-08
SLIRP	-0.708457	2.76238e-12	5.78442e-08
COX6A1	-0.708145	2.85182e-12	5.97171e-08
URGCP-MRPS24	-0.707873	2.93224e-12	6.14012e-08
TRAPPC10	0.707635	3.00432e-12	6.29105e-08
EIF2C4	0.707482	3.05139e-12	6.38961e-08
PRKD2	0.707479	3.05248e-12	6.3919e-08
RHOA	0.707477	3.05299e-12	6.39297e-08
LOC100129034	0.707475	3.05381e-12	6.39469e-08
TNKS	0.707135	3.16128e-12	6.61971e-08
POTEKP	0.707123	3.16518e-12	6.62788e-08
NCOA4	0.706654	3.3196e-12	6.95125e-08
ARID3A	0.706612	3.33392e-12	6.98122e-08
KLF7	0.706189	3.47992e-12	7.28696e-08
LRRC25	0.706134	3.49955e-12	7.32806e-08
HIF1A	0.705986	3.55251e-12	7.43896e-08
WDR44	0.705899	3.58378e-12	7.50444e-08
ENSA	-0.705864	3.59635e-12	7.53076e-08
MED11	-0.705651	3.67475e-12	7.69492e-08
SOS2	0.705644	3.67733e-12	7.70033e-08
ARF3	0.705574	3.70339e-12	7.75489e-08
KIAA0232	0.705562	3.70815e-12	7.76487e-08
ARFGEF1	0.705363	3.78355e-12	7.92276e-08
LUZP1	0.705257	3.82403e-12	8.00753e-08
CNN2	0.705139	3.86987e-12	8.10351e-08
CAMTA2	0.705126	3.87507e-12	8.11439e-08
SMG8	0.705122	3.87652e-12	8.11743e-08
CSNK2A1P	0.705111	3.88069e-12	8.12616e-08
TEX264	-0.705103	3.88388e-12	8.13284e-08
GFER	-0.705042	3.90783e-12	8.18299e-08
CTR9	0.704762	4.02003e-12	8.41794e-08
ZNF384	0.704745	4.02678e-12	8.43207e-08
PSME3	0.704739	4.02909e-12	8.43692e-08
KIAA1429	0.704705	4.04295e-12	8.46594e-08
MAML2	0.704636	4.07117e-12	8.52503e-08
TRAK1	0.704585	4.09226e-12	8.56918e-08
NDUFB2	-0.704416	4.16229e-12	8.71584e-08
GAS5	-0.7044	4.169e-12	8.72989e-08
SLC6A6	0.704238	4.23757e-12	8.87347e-08
ITPRIP	0.704224	4.24334e-12	8.88555e-08
PUM1	0.704152	4.27442e-12	8.95064e-08
SETD5	0.703714	4.46642e-12	9.35269e-08
HEATR5B	0.703664	4.48911e-12	9.40019e-08
RIPK1	0.7036	4.51789e-12	9.46046e-08
LOC388789	-0.703521	4.55356e-12	9.53516e-08
ZC3H7A	0.703458	4.58241e-12	9.59557e-08
PER2	0.703438	4.59187e-12	9.61537e-08
PSMG1	-0.703367	4.62477e-12	9.68428e-08
TBC1D20	0.703159	4.72179e-12	9.88743e-08
LOC100507217	-0.703078	4.76055e-12	9.96859e-08
NDUFB8	-0.703077	4.76074e-12	9.96899e-08
AVL9	0.703029	4.78354e-12	1.00167e-07
DPH1	-0.702908	4.84173e-12	1.01386e-07
MRPS21	-0.702889	4.85117e-12	1.01583e-07
C12orf57	-0.7028	4.89437e-12	1.02488e-07
RPL17	-0.702692	4.9476e-12	1.03603e-07
UROD	-0.702685	4.95117e-12	1.03678e-07
RNF169	0.702343	5.12325e-12	1.07281e-07
SNHG12	-0.702227	5.18235e-12	1.08518e-07
RPS6KA5	0.702159	5.2181e-12	1.09267e-07
RAB35	0.701981	5.31127e-12	1.11218e-07
FOXO3B	0.701677	5.47413e-12	1.14628e-07
STAT5B	0.701586	5.52423e-12	1.15677e-07
RPS29	-0.701397	5.62889e-12	1.17869e-07
RAB7A	0.701362	5.64859e-12	1.18281e-07
SLCO3A1	0.701131	5.77961e-12	1.21025e-07
MCM3AP	0.700446	6.18534e-12	1.29521e-07
BRK1	-0.70042	6.20142e-12	1.29858e-07
GPATCH8	0.700398	6.21469e-12	1.30136e-07
PLEKHO2	0.700296	6.27813e-12	1.31464e-07
ITGAM	0.700275	6.2913e-12	1.3174e-07
PSMB1	-0.699757	6.62108e-12	1.38645e-07
RPS8	-0.699729	6.63976e-12	1.39037e-07
CTBP2	0.699615	6.71495e-12	1.40611e-07
POTEF	0.699504	6.78877e-12	1.42157e-07
SEC24D	0.699491	6.79738e-12	1.42337e-07
SKP1	-0.699488	6.79924e-12	1.42376e-07
ARHGAP25	0.699391	6.86463e-12	1.43745e-07
KIAA0100	0.699308	6.92115e-12	1.44929e-07
CD53	0.699244	6.96477e-12	1.45842e-07
C4orf41	0.698953	7.16741e-12	1.50085e-07
SNRPA1	-0.698624	7.40282e-12	1.55015e-07
DPYD	0.698566	7.44495e-12	1.55897e-07
FAM98C	-0.698519	7.47913e-12	1.56613e-07
KIF21B	0.698396	7.57021e-12	1.5852e-07
TNFAIP2	0.698338	7.61328e-12	1.59422e-07
CXCR1	0.698009	7.86296e-12	1.6465e-07
NCOA3	0.697938	7.9179e-12	1.65801e-07
C22orf40	-0.697662	8.13432e-12	1.70333e-07
HDDC3	-0.697634	8.15671e-12	1.70802e-07
APP	0.69759	8.19187e-12	1.71538e-07
C7orf23	-0.697476	8.28385e-12	1.73464e-07
KRTCAP2	-0.697475	8.28453e-12	1.73478e-07
C17orf49	-0.697207	8.50446e-12	1.78083e-07
ETV3	0.697106	8.58858e-12	1.79845e-07
NCSTN	0.697062	8.6254e-12	1.80616e-07
WAS	0.696952	8.71888e-12	1.82573e-07
C16orf61	-0.696748	8.89427e-12	1.86246e-07
INCENP	0.696647	8.98195e-12	1.88082e-07
SNHG10	-0.696509	9.10366e-12	1.90631e-07
MIR4632	0.696508	9.10459e-12	1.9065e-07
SMAP2	0.696434	9.17062e-12	1.92033e-07
RWDD1	-0.696377	9.22132e-12	1.93094e-07
BCL7C	-0.69631	9.28171e-12	1.94359e-07
FAM13B	0.696297	9.29314e-12	1.94598e-07
CYP4F3	0.696217	9.36576e-12	1.96119e-07
ZBTB7A	0.6962	9.38111e-12	1.9644e-07
TGFB1	0.696163	9.41565e-12	1.97164e-07
MAPKAPK2	0.695977	9.58673e-12	2.00746e-07
SFT2D3	-0.695881	9.67691e-12	2.02635e-07
TNS3	0.695755	9.79554e-12	2.05119e-07
RNF40	0.695715	9.83415e-12	2.05927e-07
FOXK1	0.695609	9.93527e-12	2.08045e-07
CSF3R	0.695591	9.95345e-12	2.08425e-07
ATF7	0.695479	1.00613e-11	2.10683e-07
SLC27A5	-0.695303	1.02346e-11	2.14312e-07
PRDM10	0.695019	1.05201e-11	2.2029e-07
PFDN6	-0.694991	1.05483e-11	2.20882e-07
EP400	0.694932	1.06091e-11	2.22154e-07
GGA3	0.694875	1.06674e-11	2.23375e-07
ARHGAP35	0.694799	1.07467e-11	2.25035e-07
NAT9	-0.694703	1.08464e-11	2.27124e-07
TAGAP	0.694697	1.08526e-11	2.27253e-07
TRIP12	0.694693	1.08575e-11	2.27356e-07
NDUFV2	-0.694596	1.09597e-11	2.29495e-07
PICALM	0.694584	1.09725e-11	2.29764e-07
C17orf90	-0.694569	1.09875e-11	2.30079e-07
TMEM43	0.694563	1.0994e-11	2.30213e-07
ROMO1	-0.69401	1.15963e-11	2.42827e-07
OXSR1	0.693871	1.17536e-11	2.46121e-07
EBP	-0.693783	1.18527e-11	2.48196e-07
PSMB6	-0.693512	1.21665e-11	2.54767e-07
PLEKHB2	0.693468	1.22179e-11	2.55842e-07
SNX27	0.693443	1.22469e-11	2.56451e-07
TAF10	-0.693253	1.24732e-11	2.61189e-07
CD93	0.693154	1.25918e-11	2.63672e-07
POLR1C	-0.693141	1.26084e-11	2.64019e-07
IGF1R	0.693117	1.26374e-11	2.64627e-07
ASAP1	0.692851	1.29642e-11	2.7147e-07
TAF1L	0.692586	1.32978e-11	2.78457e-07
ABT1	-0.692525	1.33757e-11	2.80087e-07
RNF20	0.692516	1.33868e-11	2.8032e-07
TNPO3	0.692486	1.34257e-11	2.81135e-07
C16orf13	-0.692331	1.36262e-11	2.85333e-07
SRPR	0.692171	1.38361e-11	2.89728e-07
SNHG6	-0.692037	1.40143e-11	2.9346e-07
TMEM14B	-0.691997	1.40693e-11	2.94611e-07
STAG1	0.691986	1.40834e-11	2.94906e-07
C8orf59	-0.691803	1.43313e-11	3.00097e-07
RSPRY1	0.69172	1.44461e-11	3.02502e-07
LPIN2	0.691599	1.46138e-11	3.06012e-07
OCIAD2	-0.691581	1.46387e-11	3.06535e-07
PLXDC2	0.69154	1.46967e-11	3.07749e-07
DGCR6L	-0.691521	1.47232e-11	3.08303e-07
OST4	-0.691356	1.49562e-11	3.13184e-07
AUP1	-0.691103	1.53216e-11	3.20833e-07
NDUFB11	-0.691039	1.5415e-11	3.2279e-07
HERPUD2	0.691022	1.54406e-11	3.23326e-07
CCDC56	-0.69092	1.55906e-11	3.26467e-07
TRMT112	-0.690653	1.59917e-11	3.34865e-07
GON4L	0.69062	1.60427e-11	3.35934e-07
IFI27L2	-0.690559	1.61357e-11	3.37882e-07
SNRPD2	-0.690518	1.61976e-11	3.39177e-07
USP34	0.690357	1.64478e-11	3.44418e-07
PTPN9	0.690274	1.65778e-11	3.47139e-07
ZNFX1	0.690249	1.66172e-11	3.47963e-07
TSC2	0.69014	1.67894e-11	3.5157e-07
RAD51L3-RFFL	0.690017	1.69863e-11	3.55694e-07
RPL11	-0.689944	1.71055e-11	3.58188e-07
UBA1	0.689826	1.72982e-11	3.62223e-07
RCSD1	0.689487	1.78614e-11	3.74017e-07
ARRB1	0.689353	1.80898e-11	3.78801e-07
PI4KA	0.689119	1.84947e-11	3.87279e-07
TMOD3	0.688814	1.90338e-11	3.98568e-07
XRN2	0.688803	1.90534e-11	3.98979e-07
BTBD6	-0.688704	1.9233e-11	4.02739e-07
WAC	0.688694	1.92515e-11	4.03127e-07
NDUFB5	-0.688612	1.94004e-11	4.06245e-07
ARMCX6	-0.688483	1.96384e-11	4.11227e-07
RPL17-C18ORF32	-0.688448	1.97035e-11	4.12591e-07
VGLL4	0.688384	1.98212e-11	4.15057e-07
NDUFB1	-0.687795	2.09523e-11	4.38741e-07
APTX	-0.687745	2.10506e-11	4.408e-07
BICD2	0.687714	2.11117e-11	4.42079e-07
NDUFA8	-0.687682	2.11745e-11	4.43394e-07
OGDH	0.687608	2.13236e-11	4.46516e-07
CHMP4A	-0.687593	2.13536e-11	4.47145e-07
PSMA6	-0.687469	2.16036e-11	4.5238e-07
APOA1BP	-0.687325	2.18964e-11	4.58511e-07
C10orf12	0.687318	2.1911e-11	4.58817e-07
GLE1	0.687291	2.19678e-11	4.60006e-07
RPP21	-0.687245	2.20617e-11	4.61973e-07
ALG5	-0.687075	2.2417e-11	4.69411e-07
C10orf26	0.687028	2.25141e-11	4.71446e-07
DGUOK	-0.687027	2.25163e-11	4.71491e-07
COMMD7	-0.686978	2.262e-11	4.73662e-07
PRKACG	0.686918	2.27482e-11	4.76348e-07
MRPS23	-0.686872	2.28463e-11	4.78401e-07
FAM136A	-0.686855	2.28835e-11	4.79181e-07
SUCLG1	-0.686811	2.2978e-11	4.81159e-07
NSMCE1	-0.686798	2.30055e-11	4.81736e-07
UHRF1BP1L	0.686592	2.34521e-11	4.91087e-07
CBFA2T3	0.68659	2.34574e-11	4.91198e-07
SH2D3C	0.686554	2.35361e-11	4.92846e-07
ZNF319	0.686518	2.36157e-11	4.94514e-07
ADAM17	0.68641	2.38565e-11	4.99555e-07
ZDHHC7	0.686363	2.396e-11	5.01723e-07
FAM96A	-0.686276	2.41551e-11	5.05808e-07
HIVEP2	0.685787	2.5284e-11	5.29447e-07
COPB2	0.685746	2.53803e-11	5.31464e-07
WDR82	0.685739	2.53962e-11	5.31796e-07
CYB5A	-0.685558	2.5829e-11	5.4086e-07
SEC23IP	0.685434	2.61283e-11	5.47126e-07
GPR89B	-0.685427	2.61459e-11	5.47495e-07
MRPL23	-0.685318	2.64139e-11	5.53108e-07
PPM1D	0.685256	2.65654e-11	5.5628e-07
NPEPPS	0.685224	2.66441e-11	5.57927e-07
KLHL8	0.685168	2.67838e-11	5.60854e-07
CAMK1D	0.685133	2.68704e-11	5.62667e-07
MRPS28	-0.685062	2.70496e-11	5.66418e-07
LAMP2	0.685037	2.71112e-11	5.67709e-07
RC3H2	0.685035	2.71179e-11	5.67849e-07
DUSP12	-0.684992	2.72259e-11	5.7011e-07
PQBP1	-0.684834	2.76289e-11	5.78549e-07
TRIM24	0.684801	2.77126e-11	5.80303e-07
TM9SF2	0.684644	2.81187e-11	5.88806e-07
SERF2	-0.68455	2.83656e-11	5.93976e-07
DPF2	0.684538	2.83983e-11	5.9466e-07
LOC100506428	-0.684515	2.84582e-11	5.95914e-07
RANGRF	-0.684502	2.8492e-11	5.96623e-07
GGCT	-0.684497	2.85055e-11	5.96904e-07
MRPL53	-0.684495	2.85122e-11	5.97046e-07
FKBP3	-0.684322	2.89724e-11	6.06681e-07
CRTC2	0.684309	2.90073e-11	6.07412e-07
PITPNA	0.684306	2.9014e-11	6.07552e-07
ARID3B	0.684134	2.94807e-11	6.17327e-07
ATP2A2	0.683919	3.00733e-11	6.29735e-07
ZNF511	-0.68388	3.01813e-11	6.31997e-07
C7orf30	-0.683656	3.08156e-11	6.4528e-07
PRKAR2A	0.6834	3.1552e-11	6.60698e-07
ACTA1	0.683221	3.20778e-11	6.71708e-07
HBXIP	-0.683181	3.21952e-11	6.74167e-07
DNMBP-AS1	0.683172	3.22228e-11	6.74745e-07
KIAA0114	-0.683085	3.24813e-11	6.80159e-07
MPZL3	0.683003	3.27294e-11	6.85353e-07
CERS2	0.682847	3.32041e-11	6.95294e-07
CCDC47	0.682801	3.33425e-11	6.98192e-07
PTPN11	0.682685	3.37014e-11	7.05708e-07
C14orf142	-0.681972	3.59847e-11	7.53519e-07
LOC100506046	-0.681871	3.63213e-11	7.60567e-07
ZNF828	0.681848	3.63987e-11	7.62189e-07
LSM7	-0.68178	3.66246e-11	7.66919e-07
LOC728622	-0.681741	3.67561e-11	7.69673e-07
RPS7	-0.681698	3.69028e-11	7.72744e-07
FCGR2A	0.681662	3.70228e-11	7.75258e-07
TIMM17B	-0.681551	3.74014e-11	7.83184e-07
LRBA	0.681455	3.77348e-11	7.90166e-07
HSCB	-0.681439	3.77897e-11	7.91316e-07
ATP5H	-0.681433	3.78083e-11	7.91706e-07
SLC8A1	0.681405	3.79057e-11	7.93746e-07
SDCCAG3	-0.68137	3.80282e-11	7.96311e-07
NDUFA13	-0.681349	3.81018e-11	7.97852e-07
PDZD8	0.68132	3.82025e-11	7.9996e-07
DDTL	-0.681238	3.84923e-11	8.0603e-07
RANBP1	-0.68114	3.88383e-11	8.13275e-07
ZMYND8	0.68113	3.88713e-11	8.13965e-07
NFAM1	0.680985	3.93909e-11	8.24846e-07
BNIP1	-0.680835	3.99345e-11	8.36228e-07
TIMP2	0.680806	4.00425e-11	8.3849e-07
ATP5J2	-0.68066	4.05784e-11	8.49712e-07
UBE2R2	0.680582	4.08683e-11	8.55783e-07
ZNF746	0.680444	4.13885e-11	8.66676e-07
DSTYK	0.680396	4.1568e-11	8.70434e-07
PDRG1	-0.680294	4.19587e-11	8.78616e-07
MRPS7	-0.680032	4.29737e-11	8.9987e-07
NDUFC2	-0.679137	4.66185e-11	9.76191e-07
AP3D1	0.67913	4.6648e-11	9.7681e-07
ATG2A	0.679108	4.67379e-11	9.78691e-07
CR1	0.679103	4.67608e-11	9.79171e-07
B4GALT1	0.679087	4.68276e-11	9.80569e-07
NSFP1	0.678703	4.84907e-11	1.01539e-06
COMMD6	-0.678641	4.87614e-11	1.02106e-06
ZNF407	0.678553	4.9154e-11	1.02929e-06
C20orf112	0.678483	4.94655e-11	1.03581e-06
DPH5	-0.678467	4.95376e-11	1.03732e-06
RELA	0.678241	5.05592e-11	1.05871e-06
SERTAD2	0.678153	5.09627e-11	1.06716e-06
C3orf75	-0.678145	5.10027e-11	1.068e-06
ITPK1	0.678039	5.14934e-11	1.07827e-06
MLLT1	0.678022	5.15727e-11	1.07993e-06
PHB2	-0.677859	5.23389e-11	1.09598e-06
RPL39	-0.677816	5.25419e-11	1.10023e-06
LSM4	-0.677772	5.27476e-11	1.10453e-06
DPM3	-0.677726	5.29687e-11	1.10916e-06
RPL13AP6	-0.677662	5.32744e-11	1.11557e-06
EIF2B4	-0.677554	5.37962e-11	1.12649e-06
KLF3	0.677519	5.39677e-11	1.13008e-06
CCDC107	-0.67751	5.40121e-11	1.13101e-06
SEL1L	0.677473	5.41922e-11	1.13478e-06
ALKBH2	-0.677295	5.50696e-11	1.15316e-06
TIMMDC1	-0.677144	5.58233e-11	1.16894e-06
COX7B	-0.677138	5.58522e-11	1.16954e-06
CR1L	0.677057	5.62644e-11	1.17818e-06
MRPL54	-0.677013	5.64866e-11	1.18283e-06
NDUFA2	-0.676944	5.68357e-11	1.19014e-06
POTEM	0.676652	5.83527e-11	1.22191e-06
NCAPD2	0.676352	5.99427e-11	1.2552e-06
MAP2K1	0.676031	6.16951e-11	1.29189e-06
TAF1	0.675924	6.22928e-11	1.30441e-06
GRAP	-0.675858	6.26643e-11	1.31219e-06
RASSF7	-0.675829	6.28239e-11	1.31553e-06
ARL16	-0.675791	6.30408e-11	1.32007e-06
BCS1L	-0.675783	6.30849e-11	1.321e-06
C1QBP	-0.675725	6.34108e-11	1.32782e-06
DAPK1	0.67546	6.49354e-11	1.35975e-06
HSD17B10	-0.675321	6.57506e-11	1.37682e-06
LOC100288778	-0.675282	6.59752e-11	1.38152e-06
CAMK2G	0.675092	6.71067e-11	1.40521e-06
ING4	-0.674981	6.77787e-11	1.41929e-06
CMC1	-0.674916	6.81732e-11	1.42755e-06
SNHG1	-0.674763	6.91087e-11	1.44714e-06
OSBPL11	0.67476	6.91253e-11	1.44748e-06
UEVLD	0.674643	6.9851e-11	1.46268e-06
MED14	0.674564	7.03471e-11	1.47307e-06
RARRES3	-0.674554	7.04069e-11	1.47432e-06
MYEOV2	-0.674508	7.06979e-11	1.48041e-06
RPS27A	-0.674488	7.0824e-11	1.48305e-06
LCP2	0.674477	7.08973e-11	1.48459e-06
CKS1B	-0.674419	7.12612e-11	1.49221e-06
UQCRQ	-0.674355	7.16672e-11	1.50071e-06
ERCC6	0.674346	7.17256e-11	1.50194e-06
UBXN11	-0.674328	7.18451e-11	1.50444e-06
LOC100505761	-0.674278	7.21607e-11	1.51104e-06
LSMD1	-0.674151	7.29833e-11	1.52827e-06
RPL31P11	-0.674076	7.34708e-11	1.53848e-06
TIMM9	-0.674028	7.37873e-11	1.54511e-06
ABHD4	0.673871	7.48235e-11	1.56681e-06
STAT6	0.673766	7.55245e-11	1.58148e-06
RPUSD4	-0.673701	7.59658e-11	1.59072e-06
ATP5L2	-0.67364	7.63756e-11	1.59931e-06
UBXN7	0.673631	7.64366e-11	1.60058e-06
C7orf47	-0.673376	7.81915e-11	1.63733e-06
GBE1	0.673364	7.82698e-11	1.63897e-06
DTYMK	-0.673357	7.83238e-11	1.6401e-06
FAM49A	0.67332	7.85799e-11	1.64546e-06
FAM53C	0.673285	7.8826e-11	1.65062e-06
ZEB2	0.673026	8.06573e-11	1.68896e-06
UBXN1	-0.672992	8.08958e-11	1.69396e-06
MIR4315-2	0.67295	8.12012e-11	1.70035e-06
UBASH3B	0.672904	8.15307e-11	1.70725e-06
NAA10	-0.672876	8.173e-11	1.71143e-06
GTF2A2	-0.672745	8.26847e-11	1.73142e-06
C8orf76	-0.672707	8.29644e-11	1.73727e-06
BANF1	-0.672618	8.36235e-11	1.75108e-06
CCDC53	-0.672612	8.36643e-11	1.75193e-06
PELI2	0.67246	8.48017e-11	1.77575e-06
VPS4B	0.672459	8.48037e-11	1.77579e-06
MRTO4	-0.672397	8.52751e-11	1.78566e-06
ETV6	0.672337	8.57237e-11	1.79505e-06
ISG20L2	0.67226	8.63151e-11	1.80744e-06
PTPN23	0.672249	8.63944e-11	1.8091e-06
DGCR6	-0.672213	8.66689e-11	1.81485e-06
ROD1	0.672191	8.68362e-11	1.81835e-06
HECTD1	0.672185	8.68851e-11	1.81937e-06
RPS6KB2	-0.672174	8.69727e-11	1.82121e-06
CYP4F2	0.672004	8.82898e-11	1.84879e-06
KIF3C	0.671978	8.84859e-11	1.85289e-06
PACSIN2	0.671931	8.88544e-11	1.86061e-06
CHCHD5	-0.671896	8.91282e-11	1.86634e-06
NR2C2AP	-0.67186	8.94142e-11	1.87233e-06
PTGER4	0.671764	9.01721e-11	1.8882e-06
JAGN1	-0.671752	9.02683e-11	1.89022e-06
LRRK1	0.671697	9.0707e-11	1.8994e-06
ZMYND19	-0.671662	9.09894e-11	1.90532e-06
ST3GAL2	0.671631	9.12404e-11	1.91057e-06
TMEM184C	0.671527	9.20803e-11	1.92816e-06
FKBP15	0.671398	9.31341e-11	1.95023e-06
PRADC1	-0.671398	9.31359e-11	1.95027e-06
HELZ	0.671344	9.35785e-11	1.95953e-06
IRF2	0.671331	9.36852e-11	1.96177e-06
NPTN	0.670961	9.67811e-11	2.0266e-06
MRPL34	-0.670765	9.84619e-11	2.06179e-06
C1orf123	-0.670675	9.92448e-11	2.07819e-06
RPS20	-0.670445	1.01271e-10	2.12062e-06
SIGLEC9	0.670392	1.01744e-10	2.13052e-06
AQR	0.670247	1.03045e-10	2.15775e-06
CBX6	0.670185	1.03611e-10	2.16962e-06
COX7A2	-0.670128	1.0413e-10	2.18049e-06
PLEKHJ1	-0.670069	1.04663e-10	2.19165e-06
PCYT1A	0.669993	1.05365e-10	2.20634e-06
RPL24	-0.669738	1.07741e-10	2.25609e-06
XIAP	0.669722	1.079e-10	2.25942e-06
CBLL1	0.669608	1.08974e-10	2.28191e-06
KIFC2	-0.669591	1.09138e-10	2.28534e-06
STOML2	-0.669557	1.09464e-10	2.29218e-06
ARIH1	0.669393	1.11041e-10	2.3252e-06
DNMBP	0.669321	1.11741e-10	2.33986e-06
CYP2R1	-0.669229	1.12643e-10	2.35874e-06
ELMO2	0.669169	1.13235e-10	2.37114e-06
MRPS34	-0.669167	1.13263e-10	2.37173e-06
ZNF213	0.669048	1.14443e-10	2.39644e-06
TOP3A	0.669002	1.14902e-10	2.40604e-06
NFE2L1	0.668966	1.15261e-10	2.41356e-06
CLNS1A	-0.668886	1.16075e-10	2.43062e-06
LRCH3	0.668832	1.16619e-10	2.44201e-06
TPP1	0.668802	1.16923e-10	2.44836e-06
NUTF2	-0.668762	1.17328e-10	2.45685e-06
LUC7L	-0.668753	1.17424e-10	2.45885e-06
EXOSC8	-0.668728	1.17684e-10	2.46431e-06
ARHGAP31	0.668561	1.19407e-10	2.50037e-06
PARL	-0.668159	1.23655e-10	2.58933e-06
SPATA2	0.668078	1.24528e-10	2.60762e-06
TAZ	-0.667997	1.25416e-10	2.62622e-06
WBP11P1	0.66785	1.2702e-10	2.65981e-06
ARAP1	0.667832	1.27221e-10	2.66401e-06
C14orf153	-0.667811	1.27456e-10	2.66893e-06
GCHFR	-0.667794	1.2765e-10	2.67299e-06
SIT1	-0.667652	1.29229e-10	2.70606e-06
SEC24C	0.667351	1.32645e-10	2.77759e-06
RAPGEF1	0.667252	1.33793e-10	2.80163e-06
SDHAF1	-0.667184	1.34576e-10	2.81803e-06
TPRKB	-0.667099	1.35578e-10	2.83901e-06
HMGCR	0.666945	1.37397e-10	2.87709e-06
PIGY	-0.66691	1.37813e-10	2.88581e-06
YEATS2	0.666905	1.3787e-10	2.887e-06
SRGAP2	0.666675	1.40639e-10	2.94498e-06
RASSF3	0.666619	1.41331e-10	2.95948e-06
TOX4	0.666605	1.415e-10	2.96301e-06
PIGS	0.666423	1.43742e-10	3.00996e-06
LSM1	-0.666423	1.43746e-10	3.01004e-06
ASNS	-0.666384	1.44225e-10	3.02007e-06
PLEKHG3	0.666304	1.45223e-10	3.04097e-06
ANKFY1	0.66622	1.46289e-10	3.0633e-06
COPA	0.666088	1.47959e-10	3.09825e-06
CUX1	0.666069	1.48199e-10	3.10328e-06
RPS19	-0.666026	1.48759e-10	3.11501e-06
WDR85	-0.665876	1.50691e-10	3.15547e-06
ALOX5	0.665799	1.51693e-10	3.17646e-06
CRAMP1L	0.665626	1.53975e-10	3.22423e-06
SNHG7	-0.665445	1.56386e-10	3.27472e-06
FAM63A	0.665433	1.56554e-10	3.27824e-06
HMGN3	-0.665392	1.57102e-10	3.28972e-06
RPL21	-0.665374	1.57345e-10	3.2948e-06
SDCBP	0.665299	1.58367e-10	3.3162e-06
MRPL36	-0.665036	1.61996e-10	3.39219e-06
TRAM2	0.664896	1.63953e-10	3.43318e-06
RPL37	-0.664852	1.64573e-10	3.44616e-06
IREB2	0.664846	1.64659e-10	3.44797e-06
RSF1	0.66458	1.68458e-10	3.52751e-06
LILRA2	0.664522	1.69293e-10	3.54499e-06
RPL21P28	-0.664439	1.70503e-10	3.57034e-06
TSTD1	-0.6644	1.71075e-10	3.58231e-06
VPS29	-0.664395	1.71151e-10	3.5839e-06
VDR	0.663971	1.77487e-10	3.71657e-06
TRIM39-RPP21	-0.66377	1.80569e-10	3.78111e-06
ZFAND2B	-0.663577	1.83566e-10	3.84386e-06
KPNA6	0.66351	1.8462e-10	3.86595e-06
UQCRHL	-0.663482	1.85062e-10	3.87519e-06
KIAA1432	0.6634	1.86371e-10	3.90261e-06
HNRNPK	0.663125	1.90786e-10	3.99505e-06
NSMCE4A	-0.663123	1.90817e-10	3.9957e-06
SNHG8	-0.663109	1.91049e-10	4.00056e-06
INO80	0.663105	1.91119e-10	4.00203e-06
SHC1	0.663084	1.91457e-10	4.00911e-06
RPS27L	-0.663004	1.92777e-10	4.03676e-06
SPRED2	0.662995	1.92923e-10	4.03982e-06
CHKB	-0.662826	1.95724e-10	4.09845e-06
ARSB	0.662804	1.96084e-10	4.106e-06
SLC15A4	0.662687	1.98046e-10	4.14709e-06
SUSD3	-0.662597	1.99579e-10	4.17918e-06
TRANK1	0.662396	2.03021e-10	4.25125e-06
TRNAU1AP	-0.662305	2.04598e-10	4.28427e-06
CACYBP	-0.662277	2.05079e-10	4.29435e-06
C19orf56	-0.662213	2.062e-10	4.31784e-06
RUNDC1	0.662185	2.06683e-10	4.32793e-06
METTL5	-0.662158	2.07173e-10	4.3382e-06
NOSIP	-0.662115	2.07929e-10	4.35403e-06
HCK	0.661943	2.10991e-10	4.41815e-06
REXO2	-0.661623	2.16803e-10	4.53986e-06
SECISBP2L	0.661585	2.17488e-10	4.5542e-06
GLG1	0.661546	2.18221e-10	4.56956e-06
SNHG11	-0.661498	2.19099e-10	4.58794e-06
TGFBRAP1	0.66139	2.21115e-10	4.63014e-06
LOC493754	-0.661377	2.21367e-10	4.63542e-06
TIMM13	-0.661118	2.26278e-10	4.73826e-06
MRPL1	-0.661106	2.26503e-10	4.74297e-06
DNAJC14	0.661093	2.26762e-10	4.74839e-06
ATF2	0.661089	2.2682e-10	4.74962e-06
STK24	0.660927	2.29968e-10	4.81553e-06
TRIO	0.660844	2.31591e-10	4.84951e-06
MEA1	-0.660578	2.36855e-10	4.95975e-06
PRUNE	0.660527	2.37874e-10	4.98109e-06
TEN1	-0.660379	2.4086e-10	5.0436e-06
MRPL16	-0.660322	2.4203e-10	5.0681e-06
PPCS	-0.6603	2.42478e-10	5.07749e-06
TSHZ3	0.660266	2.43165e-10	5.09188e-06
ATXN1	0.660242	2.43665e-10	5.10234e-06
SSNA1	-0.660241	2.4368e-10	5.10267e-06
URM1	-0.660224	2.44035e-10	5.11009e-06
PSEN1	0.660112	2.46348e-10	5.15853e-06
ATG13	0.659848	2.51901e-10	5.2748e-06
THYN1	-0.65969	2.55272e-10	5.34541e-06
PPIE	-0.659474	2.59948e-10	5.44331e-06
TRIM62	0.659387	2.61868e-10	5.48351e-06
HINT2	-0.659111	2.68009e-10	5.61211e-06
LOC100131320	0.65907	2.6893e-10	5.6314e-06
LATS1	0.65904	2.69622e-10	5.64589e-06
SIGLEC11	0.658802	2.75055e-10	5.75966e-06
CPSF2	0.658797	2.75157e-10	5.76179e-06
CD3D	-0.65872	2.76957e-10	5.79947e-06
WAPAL	0.658671	2.78093e-10	5.82328e-06
SNX30	0.658644	2.7873e-10	5.8366e-06
BCAS3	0.658613	2.79455e-10	5.85179e-06
PRKAR1A	0.658564	2.80599e-10	5.87575e-06
C17orf37	-0.658363	2.85366e-10	5.97556e-06
RAB5B	0.658332	2.86104e-10	5.99101e-06
SELS	-0.658125	2.9112e-10	6.09605e-06
UBE3C	0.658036	2.93283e-10	6.14134e-06
MRPL48	-0.65793	2.95889e-10	6.19591e-06
DYNC1H1	0.657878	2.97197e-10	6.2233e-06
SETDB1	0.657869	2.97404e-10	6.22764e-06
DAB2	0.657712	3.01333e-10	6.30992e-06
TBXAS1	0.65762	3.03674e-10	6.35893e-06
STK35	0.657443	3.08201e-10	6.45372e-06
ZFP36L1	0.657164	3.15455e-10	6.60562e-06
ICT1	-0.657018	3.19318e-10	6.68652e-06
C6orf48	-0.656886	3.22857e-10	6.76062e-06
RPL41	-0.656804	3.25051e-10	6.80656e-06
GADD45GIP1	-0.656774	3.25884e-10	6.824e-06
C1orf55	0.656669	3.28721e-10	6.88342e-06
MAP4K4	0.656633	3.29709e-10	6.90411e-06
NPC1	0.656509	3.33154e-10	6.97624e-06
AFF4	0.656114	3.44248e-10	7.20855e-06
FLII	0.656076	3.4536e-10	7.23183e-06
SOAT1	0.655975	3.48254e-10	7.29244e-06
TSHZ1	0.655736	3.55234e-10	7.4386e-06
DUT	-0.655709	3.5604e-10	7.45547e-06
WDR61	-0.655678	3.56952e-10	7.47457e-06
KHSRP	0.65567	3.5719e-10	7.47957e-06
ANKRD11	0.655638	3.58121e-10	7.49906e-06
GPR89A	-0.655547	3.60852e-10	7.55624e-06
CIB1	-0.655377	3.65954e-10	7.66308e-06
MTCP1NB	-0.655353	3.6668e-10	7.67827e-06
ZNF143	0.655325	3.67555e-10	7.6966e-06
MRPL33	-0.655299	3.68341e-10	7.71307e-06
SRSF3	-0.655169	3.72322e-10	7.79643e-06
EMG1	-0.655161	3.72567e-10	7.80156e-06
C1orf31	-0.655033	3.76527e-10	7.88448e-06
UBR3	0.65497	3.78491e-10	7.9256e-06
TCEB2	-0.65497	3.78508e-10	7.92596e-06
MRPL52	-0.654928	3.7981e-10	7.95323e-06
NUPL1	0.654722	3.86352e-10	8.09021e-06
GPR77	0.654446	3.95239e-10	8.27631e-06
STAT5A	0.654312	3.99636e-10	8.36837e-06
FCGR2C	0.654275	4.0088e-10	8.39444e-06
JHDM1D	0.654257	4.01481e-10	8.407e-06
LSM10	-0.65425	4.01707e-10	8.41175e-06
HSPB11	-0.654065	4.07888e-10	8.54118e-06
TTLL5	0.653935	4.12265e-10	8.63282e-06
RPL15	-0.653931	4.12397e-10	8.63559e-06
SUV420H1	0.653819	4.16219e-10	8.71562e-06
PSMG4	-0.653467	4.28473e-10	8.97223e-06
ACAT2	-0.653416	4.30258e-10	9.0096e-06
RAVER1	0.653278	4.35161e-10	9.11227e-06
SDHAF2	-0.653272	4.35398e-10	9.11724e-06
LOC338799	-0.653231	4.36859e-10	9.14782e-06
RAB21	0.65323	4.36881e-10	9.14828e-06
SLAIN2	0.653132	4.40431e-10	9.22262e-06
ILKAP	-0.653111	4.4117e-10	9.2381e-06
TIPARP	0.65298	4.45965e-10	9.33852e-06
DLGAP4	0.652929	4.47819e-10	9.37733e-06
FIS1	-0.652657	4.57922e-10	9.58889e-06
PIP4K2C	0.65258	4.60819e-10	9.64955e-06
ABAT	0.652489	4.64271e-10	9.72184e-06
NEDD8	-0.652461	4.65355e-10	9.74452e-06
FBRS	0.65243	4.66533e-10	9.7692e-06
ZFP36	0.652222	4.74537e-10	9.9368e-06
PPFIA1	0.652161	4.76914e-10	9.98657e-06
ZCRB1	-0.651932	4.85926e-10	1.01753e-05
DERL2	-0.651897	4.87322e-10	1.02045e-05
FBXL6	-0.651695	4.95447e-10	1.03747e-05
BTBD9	0.651685	4.95854e-10	1.03832e-05
TNFSF14	0.651628	4.98161e-10	1.04315e-05
PRR12	0.651542	5.01667e-10	1.05049e-05
USP8	0.651521	5.02537e-10	1.05231e-05
EXOSC5	-0.651463	5.04905e-10	1.05727e-05
ACP1	-0.651449	5.055e-10	1.05852e-05
PHB	-0.651267	5.13067e-10	1.07436e-05
ZNF185	0.651133	5.18708e-10	1.08617e-05
RNF181	-0.650981	5.25148e-10	1.09966e-05
TM2D2	-0.650971	5.25575e-10	1.10055e-05
MRPL45	-0.650943	5.26803e-10	1.10313e-05
EPC1	0.650931	5.27327e-10	1.10422e-05
MEGF9	0.650846	5.30992e-10	1.1119e-05
LAMTOR2	-0.650712	5.36818e-10	1.1241e-05
MON1B	0.650678	5.38291e-10	1.12718e-05
C1orf228	-0.650636	5.40123e-10	1.13102e-05
TECPR2	0.650517	5.45369e-10	1.142e-05
EYA3	0.650494	5.4642e-10	1.1442e-05
UQCRH	-0.650262	5.56805e-10	1.16595e-05
ACBD6	-0.650235	5.58027e-10	1.16851e-05
RPL19P12	-0.650229	5.58329e-10	1.16914e-05
RBBP6	0.650221	5.58655e-10	1.16982e-05
ZNHIT1	-0.650087	5.64773e-10	1.18263e-05
C19orf48	-0.649835	5.76464e-10	1.20712e-05
PILRA	0.649802	5.77982e-10	1.21029e-05
C19orf10	-0.649702	5.82713e-10	1.2202e-05
CHCHD7	-0.649531	5.90854e-10	1.23725e-05
LOC100130197	0.649531	5.9086e-10	1.23726e-05
PDS5B	0.649496	5.92535e-10	1.24077e-05
C19orf22	0.649355	5.99347e-10	1.25503e-05
RBM47	0.64928	6.02973e-10	1.26263e-05
ARHGDIB	0.649279	6.0304e-10	1.26277e-05
SNX22	-0.649277	6.03142e-10	1.26298e-05
NOMO1	0.649271	6.03409e-10	1.26354e-05
RPL30	-0.649211	6.06346e-10	1.26969e-05
DAG1	0.649096	6.12045e-10	1.28162e-05
RPS17L	-0.649007	6.16445e-10	1.29084e-05
RAI1	0.648991	6.17252e-10	1.29253e-05
C7orf55	-0.648877	6.22964e-10	1.30449e-05
NDUFS1	0.648817	6.25992e-10	1.31083e-05
WWC3	0.648766	6.28567e-10	1.31622e-05
FAM195B	-0.648658	6.34112e-10	1.32783e-05
KBTBD7	0.648645	6.34774e-10	1.32922e-05
EIF4G1	0.64844	6.45347e-10	1.35136e-05
EMR3	0.648414	6.46687e-10	1.35416e-05
CSNK1A1P1	0.648292	6.53103e-10	1.3676e-05
CDK10	-0.64808	6.64357e-10	1.39116e-05
TRMU	-0.648008	6.68238e-10	1.39929e-05
UVRAG	0.648008	6.6824e-10	1.39929e-05
CCDC90B	-0.647973	6.70139e-10	1.40327e-05
LOC550643	-0.647929	6.72488e-10	1.40819e-05
TRAPPC8	0.647895	6.74352e-10	1.41209e-05
TAF11	-0.647869	6.7575e-10	1.41502e-05
FNIP1	0.647868	6.75792e-10	1.41511e-05
FRMD4B	0.647738	6.82939e-10	1.43007e-05
RAF1	0.647682	6.85991e-10	1.43646e-05
PPP3R1	0.647402	7.01621e-10	1.46919e-05
TOMM7	-0.647331	7.05673e-10	1.47768e-05
FEM1A	0.64701	7.24076e-10	1.51621e-05
TBC1D10B	0.646788	7.37092e-10	1.54347e-05
ARL6IP4	-0.64678	7.37603e-10	1.54454e-05
IPO8	0.646712	7.41597e-10	1.5529e-05
ACSL3	0.64668	7.43545e-10	1.55698e-05
C17orf81	-0.646604	7.48066e-10	1.56645e-05
DGKG	0.646504	7.54099e-10	1.57908e-05
DAP3	-0.646479	7.55603e-10	1.58223e-05
SPECC1	0.64645	7.5738e-10	1.58595e-05
KIAA0922	0.646286	7.67342e-10	1.60681e-05
ANXA11	0.646161	7.75075e-10	1.62301e-05
RPAIN	-0.645848	7.94751e-10	1.66421e-05
HEATR5A	0.645789	7.98503e-10	1.67206e-05
VPS53	0.645567	8.12757e-10	1.70191e-05
PP7080	-0.64553	8.15202e-10	1.70703e-05
TMEM219	-0.645459	8.19787e-10	1.71663e-05
AGPAT9	0.645318	8.29096e-10	1.73613e-05
DOK3	0.645205	8.36572e-10	1.75178e-05
GMCL1L	0.645191	8.37522e-10	1.75377e-05
SCYL2	0.644979	8.51801e-10	1.78367e-05
TAOK1	0.644964	8.52855e-10	1.78588e-05
KAT7	0.644838	8.6141e-10	1.80379e-05
AP2A1	0.644783	8.65222e-10	1.81178e-05
REV3L	0.644616	8.76819e-10	1.83606e-05
RPP38	-0.644597	8.78105e-10	1.83875e-05
B4GALT5	0.644465	8.87365e-10	1.85814e-05
SEC23A	0.644409	8.91335e-10	1.86646e-05
PFDN1	-0.644293	8.9964e-10	1.88385e-05
TRMT2A	-0.644236	9.03681e-10	1.89231e-05
EIF3M	-0.644224	9.04572e-10	1.89417e-05
NGRN	-0.643751	9.39179e-10	1.96664e-05
TMEM218	-0.643745	9.39612e-10	1.96755e-05
MUS81	-0.64357	9.5275e-10	1.99506e-05
XPO6	0.64344	9.62644e-10	2.01578e-05
TTYH3	0.643374	9.67651e-10	2.02626e-05
LYRM4	-0.643355	9.69143e-10	2.02939e-05
REL	0.643312	9.72451e-10	2.03631e-05
PHF5A	-0.643267	9.75902e-10	2.04354e-05
TRPT1	-0.643258	9.76599e-10	2.045e-05
C12orf49	0.643248	9.77381e-10	2.04664e-05
GTPBP1	0.643217	9.79804e-10	2.05171e-05
CYCS	-0.643149	9.85047e-10	2.06269e-05
RPL18A	-0.643113	9.87882e-10	2.06862e-05
IMMP1L	-0.643062	9.91885e-10	2.07701e-05
UTRN	0.642918	1.00322e-09	2.10074e-05
TMEM129	-0.64287	1.007e-09	2.10866e-05
SS18L2	-0.64276	1.01587e-09	2.12722e-05
MRPL32	-0.642731	1.0182e-09	2.13211e-05
ITGAE	-0.642727	1.01847e-09	2.13267e-05
WDR74	-0.642669	1.02314e-09	2.14245e-05
SENP2	0.642572	1.03106e-09	2.15903e-05
FAM21C	0.642539	1.03376e-09	2.1647e-05
EEF1B2	-0.642506	1.03643e-09	2.17027e-05
RRP36	-0.642456	1.04055e-09	2.1789e-05
VEZF1	0.642419	1.04356e-09	2.18522e-05
COQ3	-0.642411	1.04421e-09	2.18657e-05
RFWD3	0.642308	1.05277e-09	2.2045e-05
NT5C	-0.642269	1.05601e-09	2.21128e-05
ZFP36L2	0.642116	1.0688e-09	2.23806e-05
BLOC1S1-RDH5	-0.642104	1.0698e-09	2.24016e-05
MGRN1	0.642072	1.07252e-09	2.24587e-05
MRPS5	-0.642059	1.07364e-09	2.2482e-05
RNASEH2C	-0.641717	1.10291e-09	2.30948e-05
CCDC104	-0.641711	1.10347e-09	2.31066e-05
GPX4	-0.641655	1.10832e-09	2.32083e-05
GATS	0.641605	1.1127e-09	2.33e-05
USE1	-0.64155	1.11757e-09	2.34019e-05
SNF8	-0.641521	1.12012e-09	2.34554e-05
POLR2I	-0.641409	1.13e-09	2.36622e-05
POLR2K	-0.6413	1.13977e-09	2.38668e-05
LSM14A	0.641284	1.14117e-09	2.3896e-05
ADNP2	0.64126	1.14332e-09	2.39411e-05
ELK3	0.641204	1.14839e-09	2.40473e-05
ATRN	0.641173	1.15112e-09	2.41045e-05
EIF4EBP2	0.64112	1.156e-09	2.42067e-05
ZRANB1	0.641084	1.1592e-09	2.42737e-05
RPL10A	-0.641065	1.161e-09	2.43114e-05
BRPF1	0.641057	1.16168e-09	2.43256e-05
FLCN	0.640964	1.17026e-09	2.45053e-05
FBXW4	-0.640889	1.17709e-09	2.46482e-05
HCFC1	0.640811	1.18438e-09	2.4801e-05
KCTD21	0.640738	1.19113e-09	2.49422e-05
NDUFC1	-0.640735	1.1914e-09	2.49479e-05
NFYC	0.640733	1.19166e-09	2.49534e-05
CDC42SE1	0.640654	1.19907e-09	2.51086e-05
POU2F1	0.640593	1.20474e-09	2.52273e-05
NDUFA6	-0.640591	1.205e-09	2.52326e-05
HSD17B8	-0.640575	1.20648e-09	2.52636e-05
RAB27A	0.640509	1.21272e-09	2.53945e-05
C6orf125	-0.64026	1.2366e-09	2.58943e-05
CLEC16A	0.640256	1.23706e-09	2.5904e-05
ATE1	0.640217	1.24081e-09	2.59826e-05
UROS	-0.640055	1.25661e-09	2.63134e-05
EEF1E1	-0.640045	1.25765e-09	2.63352e-05
TRAPPC3	-0.639943	1.26767e-09	2.65451e-05
CSMD3	-0.639914	1.27059e-09	2.66061e-05
C7orf50	-0.639727	1.28926e-09	2.69972e-05
C12orf73	-0.639676	1.2944e-09	2.71047e-05
SNHG3	-0.639349	1.32792e-09	2.78066e-05
MAP2K3	0.639302	1.33281e-09	2.79091e-05
KIAA0368	0.639294	1.33367e-09	2.79271e-05
PAXIP1	0.639276	1.33546e-09	2.79646e-05
PAPOLB	0.63925	1.33821e-09	2.80222e-05
ST3GAL1	0.63924	1.33929e-09	2.80446e-05
RAN	-0.63923	1.34027e-09	2.80653e-05
MYLK	0.63899	1.36565e-09	2.85966e-05
SPI1	0.638918	1.3733e-09	2.87569e-05
MAU2	0.638844	1.38126e-09	2.89235e-05
A1BG	-0.638841	1.38156e-09	2.89299e-05
PTPN12	0.638694	1.39749e-09	2.92634e-05
FLJ44635	-0.638658	1.40145e-09	2.93464e-05
MED10	-0.638605	1.40717e-09	2.9466e-05
SIVA1	-0.638413	1.42842e-09	2.99111e-05
CRK	0.638382	1.43183e-09	2.99826e-05
RFXANK	-0.638373	1.43284e-09	3.00038e-05
BCL7B	-0.63837	1.43312e-09	3.00096e-05
NUDT1	-0.638343	1.43614e-09	3.00727e-05
FLJ31813	0.638262	1.44528e-09	3.02643e-05
MIR497HG	-0.638227	1.44917e-09	3.03456e-05
MAPRE1	0.638104	1.46317e-09	3.06388e-05
TMEM223	-0.638072	1.46678e-09	3.07143e-05
CAPN10	-0.637979	1.47741e-09	3.09369e-05
HINT1	-0.637956	1.48002e-09	3.09916e-05
HDAC4	0.637894	1.48718e-09	3.11416e-05
C22orf15	-0.637882	1.48858e-09	3.11708e-05
SNORA33	-0.637775	1.50094e-09	3.14298e-05
MAVS	0.637659	1.51453e-09	3.17143e-05
KLHL21	0.637566	1.5255e-09	3.19439e-05
PLXNC1	0.637534	1.52934e-09	3.20243e-05
SLA	0.63747	1.53691e-09	3.2183e-05
CCDC109B	-0.637387	1.54687e-09	3.23915e-05
PLAGL1	0.637331	1.55359e-09	3.25322e-05
MRPL27	-0.637301	1.55722e-09	3.26081e-05
TRAPPC6A	-0.637191	1.57053e-09	3.28868e-05
ARSG	0.637145	1.57611e-09	3.30038e-05
NSF	0.63692	1.60382e-09	3.3584e-05
SNRPD3	-0.63683	1.61492e-09	3.38165e-05
FBXO44	-0.636814	1.61695e-09	3.3859e-05
STAM	0.636524	1.65364e-09	3.46272e-05
CDKL5	0.636507	1.65583e-09	3.4673e-05
KDM3A	0.636495	1.65735e-09	3.47048e-05
FLNA	0.636094	1.70939e-09	3.57946e-05
LRRC8A	0.636031	1.71781e-09	3.5971e-05
RAB31	0.635981	1.72444e-09	3.61097e-05
COQ4	-0.635911	1.73377e-09	3.63051e-05
TBL1Y	0.63589	1.73647e-09	3.63617e-05
CTNNA1	0.635864	1.74006e-09	3.64368e-05
CCDC57	-0.635835	1.74388e-09	3.65168e-05
SNRNP200	0.635827	1.74493e-09	3.65388e-05
EXOSC1	-0.635789	1.75005e-09	3.66461e-05
C8orf38	-0.63575	1.75531e-09	3.67562e-05
FAF2	0.635736	1.75727e-09	3.67972e-05
SRRM2	0.635713	1.76044e-09	3.68636e-05
XPO7	0.635695	1.76276e-09	3.69122e-05
RSL24D1	-0.635577	1.77885e-09	3.72492e-05
BRWD3	0.635546	1.78318e-09	3.73397e-05
SUPT6H	0.635519	1.78681e-09	3.74159e-05
AFTPH	0.635431	1.79903e-09	3.76716e-05
SLC25A17	-0.635419	1.80073e-09	3.77072e-05
TRAF6	0.635403	1.80292e-09	3.77531e-05
RPS17	-0.635324	1.81385e-09	3.79821e-05
RPL5	-0.635308	1.81614e-09	3.803e-05
PXK	0.635125	1.84183e-09	3.8568e-05
ABCC1	0.63495	1.86684e-09	3.90917e-05
STRN4	0.634839	1.8827e-09	3.94238e-05
DUS1L	-0.63461	1.91612e-09	4.01236e-05
MPEG1	0.63452	1.92948e-09	4.04034e-05
VAMP5	-0.634397	1.94769e-09	4.07845e-05
AHCYL1	0.634354	1.95418e-09	4.09206e-05
HRAS	-0.634308	1.96103e-09	4.10639e-05
NFE2L2	0.634305	1.96146e-09	4.10729e-05
PSD4	0.634224	1.97362e-09	4.13276e-05
NDUFA9	-0.634208	1.97604e-09	4.13783e-05
NDUFA3	-0.634176	1.98091e-09	4.14802e-05
RPLP1	-0.63414	1.98638e-09	4.15947e-05
SNAP29	0.634003	2.00739e-09	4.20347e-05
MT1X	-0.633981	2.01081e-09	4.21064e-05
MAPK8	0.633926	2.01917e-09	4.22815e-05
CDK5RAP1	-0.633888	2.02517e-09	4.24071e-05
MNDA	0.633815	2.03638e-09	4.26418e-05
MXD1	0.633802	2.03849e-09	4.2686e-05
LAGE3	-0.633727	2.05026e-09	4.29324e-05
LOC100329109	0.633698	2.05471e-09	4.30257e-05
IL13RA1	0.633605	2.06945e-09	4.33343e-05
SYNRG	0.633504	2.0854e-09	4.36683e-05
ATP7A	0.63341	2.10043e-09	4.39829e-05
PREB	-0.633381	2.1051e-09	4.40807e-05
GLB1	0.63336	2.10853e-09	4.41527e-05
KIAA0196	0.633266	2.12372e-09	4.44706e-05
PIH1D1	-0.633255	2.12554e-09	4.45089e-05
PMVK	-0.633244	2.12726e-09	4.45449e-05
WASH7P	-0.63323	2.12961e-09	4.4594e-05
CDYL	0.633126	2.14648e-09	4.49472e-05
LOC152217	-0.633102	2.15039e-09	4.50291e-05
PSMB7	-0.633062	2.15708e-09	4.51692e-05
STMN3	-0.633045	2.15983e-09	4.52268e-05
LOC439949	-0.633039	2.16075e-09	4.52461e-05
C19orf24	-0.633003	2.16679e-09	4.53725e-05
ETS2	0.632913	2.18171e-09	4.56851e-05
CRISPLD2	0.632772	2.20529e-09	4.61787e-05
CCDC65	-0.632745	2.20978e-09	4.62728e-05
SLC2A14	0.632714	2.215e-09	4.63822e-05
UPP1	-0.63257	2.23952e-09	4.68956e-05
GTF2E2	-0.632554	2.24221e-09	4.69519e-05
POLR3K	-0.632376	2.27276e-09	4.75915e-05
ATXN7	0.632371	2.2737e-09	4.76112e-05
MAPK11	-0.632367	2.27427e-09	4.76231e-05
PIP5K1C	0.632247	2.29522e-09	4.80619e-05
RPS19BP1	-0.632212	2.30136e-09	4.81906e-05
CEP170	0.632195	2.30434e-09	4.82528e-05
ZNF646	0.632157	2.31102e-09	4.83927e-05
CLPX	0.632125	2.31655e-09	4.85085e-05
C22orf32	-0.632077	2.325e-09	4.86856e-05
RTN4	0.631895	2.35735e-09	4.93629e-05

## Sheet: B. Top 200 pos ZMIZ1-3 cohorts
Top 200 genes positively correlated with ZMIZ1 expression in three cohorts
RNAseq	RNAseq combined R	ANZgene	HC+MS R ZMIZ1	CIS	Combined R ZMIZ1	Top 200 all 3	Top 200 CIS and ANZgene	Top 200 CIS and RNAseq	Top 200 RNAseq and ANZgene
ZMIZ1	1	ZMIZ1	1	ZMIZ1	1	ZMIZ1	ACOX1	ABHD2	AKAP13
JARID2	0.911472	CREBBP	0.765451	FMNL1	0.872512	SEC14L1	ANKS1A	ACTN4	APBB1IP
NCOA1	0.910999	MYH9	0.723161	SEC14L1	0.864802	CREBBP	APOB48R	ARHGEF2	C14orf43
CREBBP	0.906531	NCOA6	0.717114	CREBBP	0.861667	CD97	CSAD	ATP6V1B2	CRKL
NCOA6	0.90312	PDPK1	0.679192	WWP2	0.853201	NOTCH1	CSF2RB	BAZ2A	CTDSP2
SETD1B	0.898837	C14orf43	0.676228	UPF1	0.850436	ARID1A	CSNK1D	BCORL1	DOCK8
ARID1A	0.896214	NUMB	0.674661	ACTN4	0.840275	CMIP	ITGAM	BRD4	GAPVD1
MEF2D	0.892414	SPEN	0.673626	CNOT3	0.831566	RAB11FIP1	ITGB2	C5AR1	GNB1
WNK1	0.891768	WAS	0.664514	MLL2	0.824393	UBN1	LITAF	CHERP	IQSEC1
MED13L	0.884031	ARHGAP25	0.658587	CD97	0.824294	EP300	MBD6	EMR2	KIAA0240
MAML1	0.882456	JARID2	0.658218	MYO9B	0.822597	SLC44A2	MBOAT7	EPS15L1	MAST3
EP300	0.882029	NCOA1	0.656188	NOTCH1	0.821068	ACTN1	MGAM	F11R	MBP
PHF2	0.881059	TIMP2	0.655923	PREX1	0.820892	CBL	MTMR3	FMNL1	MKNK2
BRD3	0.879757	TMEM43	0.655619	ARAP1	0.82002	STAT3	MYADM	FOXJ2	MLL3
SPEN	0.874526	ITGB2	0.650241	ZNF592	0.811256	KIAA0247	NHS	GATAD2A	MSN
CMIP	0.873676	SIRPA	0.648309	RAP1GAP2	0.810203	MYH9	NUMB	KDM3B	NCOA6
PREX1	0.872741	ATP6V1A	0.647717	BAZ2A	0.808584	SORL1	POLR2A	KIAA0430	NUP153
SETD2	0.872601	PRKCD	0.645462	ARID1A	0.807446	SVIL	RXRA	KIAA0513	PIK3CD
LOC729799	0.869756	MYADM	0.639788	CMIP	0.805235	IGF2R	SEMA4B	MARK2	PLCG2
CRKL	0.869269	SVIL	0.639404	MYO1F	0.800149	LASP1	SEMA4D	MED12	RERE
NSD1	0.869197	IGF2R	0.633941	PXN	0.797747	JARID2	SLC15A4	MED13L	RNF44
MED12	0.867372	KIAA0247	0.633779	RAB11FIP1	0.796893	SF3A1	SLCO3A1	MEF2D	SETD2
SKI	0.865233	ZC3H4	0.633141	MTMR3	0.794148	STK40	SNX27	MEFV	SH2B3
KIAA0247	0.862681	ARID1A	0.629162	ABR	0.793628	PDPK1	STK10	MLL2	SPEN
PHF20	0.862652	SORL1	0.627431	STAT6	0.793072	NCOA1	TMEM43	MLL4	STAU1
MBP	0.861673	ANTXR2	0.6273	WAS	0.792142	LYN	TRIM8	MYO1F	TAF4
SEC14L1	0.858088	TAF4	0.616681	MED13L	0.791553	LAMP1	ULK1	NCOA2	ZC3H4
ZNF592	0.857622	IQSEC1	0.61636	MED12	0.791416		WAS	NEDD9	ZZEF1
IQGAP1	0.856787	VPS37C	0.615617	PIK3R5	0.789524			NOTCH2
ZFAND3	0.856637	LITAF	0.614746	UBN1	0.785182			PHF2
TET3	0.855965	SEMA4D	0.612778	POLR2A	0.783303			PREX1
IQSEC1	0.85571	RAB11FIP1	0.611122	C5AR1	0.783168			PXN
HIPK2	0.853939	ELMO1	0.610001	EMR2	0.781197			RAP1GAP2
UBE4B	0.853823	ZZEF1	0.608824	ARF3	0.779012			SLC43A2
KIDINS220	0.853245	CRKL	0.608716	EP300	0.776913			SP2
ZC3H4	0.852171	PTPRE	0.606165	PHF2	0.776893			TBL1X
FOXN3	0.852106	ACLY	0.601341	CPPED1	0.775669			TLN1
SETX	0.852059	RNF149	0.59936	MEFV	0.774913			UBE4B
SEC16A	0.851414	RERE	0.595897	GATAD2A	0.774482			ZFAND3
SORL1	0.851009	GNB1	0.595835	SLC44A2	0.772837			ZNF592
BRD4	0.848309	NUP153	0.594501	BAT2	0.770174
ACTN1	0.847952	FOS	0.593858	SP1	0.768399
TAOK3	0.847106	STAU1	0.592717	TNFAIP2	0.767853
C14orf43	0.846946	BHLHB2	0.591025	TLN1	0.767824
KIAA0513	0.846886	CD97	0.590748	KIAA0913	0.764778
TLN1	0.846741	KIAA0240	0.590112	ACTN1	0.76257
NUP98	0.846625	XPC	0.587587	ITGA5	0.759966
CASS4	0.846237	CTDSP2	0.587065	MBD6	0.758974
KDM6B	0.845877	TRIM8	0.585407	CBL	0.758698
ZZEF1	0.845568	ZNF746	0.585405	OTUD5	0.756286
TP53BP2	0.845531	RBM23	0.584886	FOXJ2	0.75531
TAF4	0.843702	HIVEP1	0.584624	G6PD	0.753231
ABHD2	0.84324	SH2B3	0.582433	SSH2	0.752377
KDM5A	0.842462	PCBP1	0.582309	STAT3	0.751542
BPTF	0.842295	CSF3R	0.581677	KIAA0247	0.751407
NUP153	0.842186	SF3A1	0.581549	NBEAL2	0.750673
NCOR1	0.841819	MTMR3	0.579737	MYH9	0.748234
LOC646214	0.841413	C1orf24	0.578787	CPSF7	0.747689
MARK2	0.841298	E2F3	0.578757	CALCOCO1	0.747278
IL6R	0.841086	LAMP1	0.578599	STK10	0.747124
BAZ2A	0.840816	RNF44	0.576288	SORL1	0.744852
IGF2R	0.840797	GAB2	0.573443	MARK2	0.74353
KIAA0240	0.84058	RASSF2	0.570317	NOTCH2	0.74243
GAPVD1	0.839695	RASSF5	0.569747	SVIL	0.742402
DHX8	0.83911	ACTN1	0.569516	SP2	0.742322
MLL3	0.838182	ITGAM	0.569098	MLL4	0.742099
SIK3	0.83806	ACTB	0.568429	SEMA4B	0.738185
SSH1	0.837902	APAF1	0.565425	ABHD4	0.737887
TBL1X	0.83665	PHF21A	0.565347	HGS	0.736883
MYH9	0.835617	NDEL1	0.564724	IGF2R	0.736559
DNAJC13	0.835403	DOCK8	0.564588	LASP1	0.736174
AKAP13	0.834966	ANKS1A	0.563654	BRD4	0.733813
KAT6A	0.83475	BRPF3	0.563505	TMEM88	0.733632
CLASP1	0.83469	YWHAB	0.561467	ARHGEF2	0.732567
STAU1	0.834252	CBL	0.559393	GAS7	0.73101
SF3A1	0.833612	GALNAC4S-6ST	0.559265	GAK	0.730845
PXN	0.833281	SLC44A2	0.558952	RASGRP4	0.730296
STAT3	0.833246	MAST3	0.558114	JARID2	0.730119
MAST3	0.833208	MLL3	0.556133	ZYX	0.729755
SLC43A2	0.832921	STK40	0.556085	MAP7D1	0.728839
NOTCH1	0.832722	AKAP13	0.555525	MKL1	0.727523
TLE3	0.832459	PIK3CD	0.553868	CHERP	0.727268
FMNL1	0.832117	NOTCH1	0.55352	F11R	0.727152
PDPK1	0.831862	KLF13	0.552959	PELI2	0.727043
RNF44	0.830952	GAPVD1	0.552491	MYADM	0.726501
KDM3B	0.830835	SULF2	0.552419	SLCO3A1	0.72591
FOSL2	0.830458	LOC642103	0.549134	MOBKL2A	0.725697
XYLT1	0.830415	LAMP2	0.548732	DENND3	0.725662
LARP4B	0.830293	PLCG2	0.54869	AMPD2	0.724909
NIPBL	0.828785	EP300	0.547989	UBA1	0.724884
CXCR2	0.828352	LILRB2	0.546822	RXRA	0.723715
C5AR1	0.828136	PPTC7	0.545191	CAMTA2	0.723668
LYN	0.827998	C6orf166	0.545001	SF3A1	0.723492
C15orf39	0.82752	SON	0.543683	CSNK1D	0.721503
DOCK8	0.827254	ULK1	0.54332	IL17RA	0.7213
USP9X	0.826632	ZFP36	0.543298	NUMB	0.721041
NCOA2	0.826172	CSAD	0.542882	USP32	0.72079
STK40	0.826073	FGR	0.542732	LILRA1	0.720469
MSN	0.825753	MAP2K1	0.542421	SLC45A4	0.720211
CTDSP2	0.825563	ANKRD11	0.542181	KIAA0430	0.720027
PHF3	0.824802	POLR2A	0.54201	PACSIN2	0.7194
NOTCH2	0.824487		0.540619	SLC43A2	0.718929
LRRFIP1	0.824436	FPR2	0.538799	ANPEP	0.718322
EMR2	0.824139	AFF4	0.537632	WDTC1	0.717741
PIK3CG	0.823904	MBD6	0.536378	MBOAT7	0.717656
SAP130	0.823502	ETS2	0.535638	NEDD9	0.716669
JAK1	0.823451	SEC23B	0.533569	TBL1X	0.715635
SCAF8	0.822349	RPRC1	0.532797	PTPRJ	0.715278
RCOR1	0.822009	NCSTN	0.532423	MAML3	0.714562
ATP6V1B2	0.821962	FNBP1	0.532112	TFE3	0.713978
PPP1R10	0.821876	ELMO2	0.53184	UNC13D	0.713722
CBL	0.821349	LYN	0.530095	NHS	0.713001
ARID1B	0.820456	CUGBP2	0.530016	OSBPL2	0.712549
MLL2	0.819695	SEC24B	0.529854	ARHGAP26	0.710887
HIPK1	0.818809	BAT2D1	0.529259	INPP5D	0.710471
CNOT1	0.81871	CMIP	0.529084	ABHD2	0.710374
EPS15L1	0.818524	MSN	0.527894	ARAP3	0.70979
FRMD8	0.818468	ZFP36L2	0.527586	STK40	0.709774
TACC1	0.818356	LASP1	0.526827	ECE1	0.70942
SVIL	0.817594	CEBPB	0.526819	SLC22A1	0.708315
LASP1	0.817002	APOB48R	0.525266	SEMA4D	0.708047
ATF7IP	0.816875	SLC16A3	0.524896	SRCAP	0.706845
RAP1GAP2	0.816787	BCL6	0.524414	PITPNA	0.706216
GNB1	0.816169	ARHGAP9	0.523879	FLII	0.706005
TOP1	0.81609	RAC2	0.523281	SEMA4A	0.705759
MKNK2	0.815668	LOC146517	0.521818	PDPK1	0.705725
KIAA0317	0.81514	ELL	0.521337	MGAM	0.70552
RREB1	0.814462	MGAM	0.520131	OS9	0.704985
RAB11FIP1	0.814399	SEMA4B	0.519448	ACOX1	0.70432
ACTN4	0.814146	NUAK2	0.519422	FAM65A	0.704251
PARP4	0.814045	RAB6IP1	0.519319	ITPK1	0.704108
LAMP1	0.813659	PILRA	0.519313	ZNF652	0.703651
GBF1	0.813475	MBP	0.519279	SH2D3C	0.703365
C9orf129	0.812726	N4BP1	0.519167	SAMD4B	0.70215
DOPEY2	0.812639	CCNG2	0.518879	NCOA2	0.702017
PLCG2	0.812553	SLC15A4	0.518237	TYK2	0.701929
SIN3A	0.812409	CTCF	0.517079	DOCK5	0.700085
TLE4	0.812033	BTG1	0.516969	ZFYVE1	0.699924
GATAD2A	0.811691	ZC3H7A	0.515626	GGA3	0.699552
DOCK2	0.811648	RXRA	0.515365	TMEM43	0.699265
PRRC2C	0.811596	MBOAT7	0.514995	SMAP2	0.697386
CHD8	0.811416	KIAA0999	0.51458	DENND5A	0.69728
SH2B3	0.810522	UBN1	0.514333	SLC12A6	0.696928
GRB2	0.810393	ANKRD17	0.51386	REPS2	0.694629
PIK3R4	0.810029	SETD2	0.513758	ULK1	0.693568
BCORL1	0.809753	PLEKHG3	0.512391	ALOX5	0.693416
ZNF609	0.809444	SNX27	0.511666	XPO6	0.693116
NBR1	0.809095	CDC2L6	0.511658	KDM3B	0.692753
FAM120B	0.808936	ZNF217	0.511533	CASC3	0.692392
PIK3CD	0.808779	STAT3	0.511191	LITAF	0.692158
ATXN1L	0.808686	KIAA1754	0.510718	SIGLEC9	0.692149
PAK2	0.808613	CSNK1D	0.51023	NCOA1	0.691977
NHSL2	0.808048	SH3KBP1	0.509693	PLXNC1	0.691492
GATAD2B	0.808005	GLB1	0.509689	PPP4R1	0.691406
FAM193A	0.807589	RAF1	0.509203	APLP2	0.691083
LCP1	0.80723	APBB1IP	0.508721	GMIP	0.690141
MAN2B2	0.807163	LPIN2	0.508579	TMCC3	0.689352
EIF2C1	0.807163	FOXJ3	0.508268	UBE4B	0.689262
KDM2A	0.806877	CCNK	0.507993	BCORL1	0.688836
CHERP	0.806403	HNRPUL2	0.507799	PRKACA	0.688816
NEDD9	0.806325	MXD1	0.507747	FAR2	0.688513
BCOR	0.805465	HSPA1A	0.50773	TRPC4AP	0.685742
PIK3CB	0.805412	CD93	0.507497	FAM129A	0.685254
C6orf89	0.805008	GARNL4	0.507086	ANKS1A	0.684847
UBN1	0.80462	WDR68	0.506913	GDI1	0.681901
ARHGEF2	0.804597	BASP1	0.505858	ATP6V1B2	0.680825
KIAA0430	0.804244	SEC14L1	0.505715	ITGB2	0.680613
MEFV	0.804179	KLF2	0.505587	NADK	0.680524
MED1	0.804152	ACOX1	0.505336	PLEKHM1	0.680334
RAB5C	0.803814	RAC1	0.505106		0.679658
MNT	0.803638	B4GALT5	0.504524	ITGAM	0.678121
C11orf30	0.803084	CSF2RB	0.503987	EPS15L1	0.678063
MLL4	0.803047	C1orf55	0.503759	GAB1	0.677962
PRR14L	0.803008	ADNP	0.502722	TRIM8	0.677635
KCNMB3	0.802662	SLC9A1	0.502698	CHST11	0.677574
F11R	0.802207	KPNB1	0.501601	DHTKD1	0.677561
MAP3K5	0.802082	FLOT2	0.501557	RARA	0.677373
KDM5B	0.80165	RNF145	0.501502	KIAA0513	0.677371
KIAA2018	0.801533	TRAK1	0.500704	MEF2D	0.676887
FOXJ2	0.801388	NHS	0.500648	DIP2B	0.676083
CD97	0.800872	CRISPLD2	0.500291	VAV1	0.675307
MYO1F	0.799815	SPAG9	0.499953	MGRN1	0.674774
AP1G1	0.799241	STK10	0.499937	ASAP1	0.674142
TXNRD1	0.798964	DICER1	0.499096	FAM63A	0.673952
USP22	0.797973	AHCTF1	0.498313	SIPA1L1	0.673404
RAPGEF2	0.797201	HNRPUL1	0.49813	ZFAND3	0.672097
WASF2	0.797084	TNFRSF1A	0.49793	CSF2RB	0.672077
CDK12	0.797001	ADD1	0.497341	CSAD	0.671511
GIGYF2	0.79693	MKNK2	0.497201	PLCB2	0.670609
TADA2B	0.796815	SFRS4	0.497019	AOC2	0.670577
LOC100506649	0.796663	DPF2	0.496393	PRKAR1A	0.670483
APBB1IP	0.796584	NDE1	0.495928	APOB48R	0.669685
GNAI2	0.796027	LOC730744	0.495007	LYN	0.669482
PRRC2A	0.795804	C13orf18	0.494293	SEMA4D	0.669287
ATXN2	0.795285	ARHGAP1	0.494283	SNX27	0.669192
HIPK3	0.794576	PPFIA1	0.494153	MAN2A2	0.668959
SLC44A2	0.794514	SLCO3A1	0.493913	LAMP1	0.668945
RERE	0.794177	CSGlcA-T	0.493382	GLT1D1	0.668255
SP2	0.794092	FAM126B	0.493207	SLC15A4	0.667746
TNFRSF1B	0.794088	MANSC1	0.49312	ZFHX3	0.66758

## Sheet: C. Top 200 neg ZMIZ1-3 cohorts
Top 200 genes negatively correlated with ZMIZ1 expression in three cohorts
CIS	CIS batch 1 Combined R ZMIZ1	ANZgene	ANZgene HC+MS R ZMIZ1	RNAseq	RNAseq combined R ZMIZ1		Top 200 All 3 Cohorts	Top 200 CIS and ANZgene	Top 200 ANZgene and RNAseq	Top 200 CIS and RNAseq
C9orf123	-0.618019	HAX1	-0.708858	RPLP0P2	-0.829982		CD48	ATP5O	ATP5L	BOD1
RPL15	-0.593039	BOLA2	-0.699177	PSMB4	-0.829883		RPS18	C12orf57	C12orf62	C9orf123
RPSAP58	-0.583302	MRPL11	-0.693373	TXN2	-0.82631		RPS5	C13orf27	C17orf61	EIF3K
RPSA	-0.578468	POLE4	-0.689121	PRDX4	-0.815		RPS14	C6orf48	C2orf28	FBL
C17orf48	-0.576062	LSM7	-0.678579	RPSAP58	-0.812918		RPS10	CD3D	COMMD3	MRPL13
MCM3APAS	-0.566886	COX6A1	-0.676048	RPSA	-0.812347		CD52	DPH5	COX4I1	NCRNA00188
BOD1	-0.562154	EMG1	-0.675554	UQCRFS1	-0.809378		RPL35	OCIAD2	COX6A1	RPL13
C12orf57	-0.559497	MRPL21	-0.671497	JTB	-0.809163		RPL27	RPL12	EEF1D	RPL13AP20
TOMM22	-0.558066	TIMM23	-0.663928	TMEM18	-0.806934		RPS21	RPL24	FAM96B	RPL13AP5
HIST1H4J	-0.552487	C12orf57	-0.66065	MRPL11	-0.805905			RPL4	FAU	RPL27A
MRP63	-0.551988	CD3D	-0.660072	SEPW1	-0.802799			SNRPD2	GSTO1	RPLP0
RPL15	-0.55186	RPS18	-0.652501	COX7A2L	-0.793734			UQCRQ	HAX1	RPLP0P2
RPL29	-0.535181	SNRPD2	-0.65224	NDUFB9	-0.793101				MRPL11	RPS11
IMPDH2	-0.534901	LOC643284	-0.64382	TMEM141	-0.792475				MRPL14	RPS13
FXN	-0.531643	NDUFS3	-0.642893	COX5A	-0.792291				MRPL15	RPS16
TP53RK	-0.531098	PRICKLE4	-0.641685	MRPS15	-0.790591				MRPL24	RPS3
CD48	-0.528658	C17orf61	-0.63913	RPSAP9	-0.788929				MRPL43	RPS6
C6orf125	-0.52752	OCIAD2	-0.638293	VAMP8	-0.787447				MRPL46	RPSA
RPS18	-0.526559	LOC441246	-0.637972	UXT	-0.785655				MRPS15	RPSAP58
GPR174	-0.524389	VAMP8	-0.637906	FAM96B	-0.782274				MRPS24	SEC61G
ABT1	-0.524384	P117	-0.63693	WBP1	-0.781022				NDUFA4	SSR2
GCNT4	-0.523902	ATP5J2	-0.636904	FAU	-0.780696				NDUFS3	TOMM22
NCRNA00188	-0.520654	TMEM93	-0.636218	C12orf62	-0.780289				NENF
RFESD	-0.520579	MRPL24	-0.635282	C6orf70	-0.779814				NME1-NME2
SCO1	-0.520161	RPL35	-0.634482	RPS10	-0.779338				POLE4
RPS18	-0.517928	LOC647361	-0.633577	POLD4	-0.778343				RBX1
RPL13	-0.517363	GSTO1	-0.633045	C17orf61	-0.778008				RNF7
TMEM138	-0.516642	RPS21	-0.632401	SNRPC	-0.777575				RPL9
HIST1H4L	-0.515605	LOC645688	-0.632154	PSMA5	-0.777477				RPS15A
TSPAN31	-0.514534	FAU	-0.63164	POLR2H	-0.777316				RPS3A
C21orf45	-0.513341	RPS27	-0.631175	RPS11	-0.777206				RPS9
PPIE	-0.511867	LOC646766	-0.629706	NDUFS3	-0.775298				SEPW1
RPL19	-0.511592	CHCHD9	-0.629694	SSR4	-0.774892				SF3B5
TIMM22	-0.511479	CD52	-0.62924	TRIAP1	-0.774281				SNRPF
SRPRB	-0.508172	SF3B5	-0.628318	FBL	-0.774141				SSR4
RPL15	-0.508152	LOC648622	-0.622579	PDCD5	-0.77292				TRAPPC2L
NOSIP	-0.508077	NDUFB2	-0.622037	FAM113A	-0.772694				UBL5
COX11	-0.506271	RPL41	-0.621837	CHCHD8	-0.772658				VAMP8
CD3G	-0.504237	LOC646630	-0.621052	C2orf28	-0.77249
NDFIP1	-0.502412	RPL27	-0.620321	LSM2	-0.771596
NDUFS4	-0.502117	LOC440737	-0.620141	RPL27A	-0.771076
EFHA2	-0.501977	LOC391656	-0.619679	C7orf40	-0.771069
SRP9	-0.501626	RPS29	-0.618283	TMEM42	-0.770656
UBASH3A	-0.500576	C17orf45	-0.61793	RPS10-NUDT3	-0.769646
RPS5	-0.500437	ATP5L	-0.617567	DYNLL1	-0.769083
PKIA	-0.49996	LOC134997	-0.616209	RPLP0	-0.769051
TMEM203	-0.499776	RPS10	-0.612741	RPS14	-0.769008
SH3YL1	-0.499631	RPS15A	-0.611181	PDCD2	-0.768161
RPL28	-0.499225	RPL39	-0.607135	COX4I1	-0.766933
CD27	-0.499128	COX7A2	-0.604357	SF3B5	-0.766594
CCR7	-0.498423	TCEB2	-0.60337	TMED3	-0.766567
SLC25A35	-0.49837	MYL6	-0.60247	NDUFAB1	-0.766265
RPL19	-0.497909	CISD1	-0.602372	SEC61G	-0.765922
HYLS1	-0.497819	LOC647340	-0.601792	ZNF32	-0.765756
RPLP0	-0.497527	MRPL15	-0.601754	GSTO1	-0.764451
SIT1	-0.497436	C11orf1	-0.601254	NME1-NME2	-0.764318
RPL5	-0.494845	COQ5	-0.600721	C11orf51	-0.764305
RPS16	-0.494438	NDUFA4	-0.600307	TP53TG1	-0.763992
SNRPD2	-0.493661	IAH1	-0.59993	MRPL13	-0.763322
LDHB	-0.492805	HDDC3	-0.599649	OVCA2	-0.762387
PHB2	-0.490749	MRPL46	-0.599588	RPL9	-0.762265
LCMT2	-0.488381	RNF7	-0.599153	NUDCD2	-0.761997
GTPBP8	-0.486141	RPS20	-0.598371	RPL27	-0.760891
EXOSC7	-0.48609	SS18L2	-0.598017	NME2	-0.760794
NPM1	-0.485501	MRPL36	-0.597666	LOC729678	-0.760211
FAM162A	-0.485319	MRPL22	-0.597589	CD52	-0.758967
EEF1G	-0.483762	RPL30	-0.597407	TMEM101	-0.758627
RPL27A	-0.482492	UQCRQ	-0.597016	SSR2	-0.758196
RHOH	-0.481837	LOC647856	-0.595873	FAM58A	-0.758082
FAM134B	-0.481402	ZNHIT3	-0.595467	RPS15A	-0.758054
HIST1H1D	-0.481125	C12orf62	-0.594919	RPS5	-0.757497
EEF1G	-0.480979	LOC644511	-0.594748	RNF7	-0.755658
NDUFAF4	-0.48023	HINT1	-0.594589	RPS10P7	-0.755531
THAP2	-0.478676	LOC731365	-0.593929	NCRNA00219	-0.755089
RPL37	-0.47861	TRAPPC2L	-0.593926	RPL35	-0.754255
SEPHS1	-0.478466	COX7C	-0.593858	C12orf45	-0.753892
KIAA0748	-0.478448	PSMA6	-0.593281	UQCR11	-0.7537
TMEM203	-0.477601	NME1	-0.592539	RPL13AP3	-0.753425
TMEM106C	-0.477113	C6orf129	-0.592199	RPL29P2	-0.753394
GLTSCR2	-0.477085	RPL24	-0.591088	C11orf73	-0.753242
C2orf43	-0.476546	LOC645317	-0.589802	UBL5	-0.752327
PIK3IP1	-0.475854	C13orf27	-0.588996	C19orf53	-0.752286
PRKRA	-0.475557	RSL1D1	-0.588926	ITPA	-0.752201
RPS14	-0.47492	NME1-NME2	-0.587541	SEC61B	-0.751234
MRPL17	-0.474658	C20orf52	-0.587025	PSMG3	-0.750749
EIF3K	-0.474357	EXOSC1	-0.586767	TRMT1	-0.749992
GIMAP5	-0.474327	STX8	-0.586279	HAX1	-0.749887
RPL13AP20	-0.474047	MRPL43	-0.58579	ERP29	-0.749818
C3orf26	-0.473109	LOC402057	-0.585736	MRPL43	-0.74972
C20orf30	-0.472572	MRPS23	-0.58539	ZNRD1	-0.748364
RPL14	-0.471836	LOC402694	-0.584862	RPS21	-0.747799
C6orf48	-0.471725	MDH1	-0.583773	MDP1	-0.747223
C13orf27	-0.470093	TMEM126A	-0.582927	C19orf42	-0.746774
CCDC134	-0.467756	NUDT1	-0.582865	ATF4	-0.745963
RPL27A	-0.467529	NP	-0.582652	EIF3K	-0.745518
DGCR6	-0.467239	PSMC2	-0.582492	PSMA7	-0.744497
APOA1BP	-0.466808	RPS14	-0.581219	C4orf52	-0.744182
RPL23A	-0.46649	C6orf48	-0.580719	SRI	-0.742956
	-0.466191	EEF1D	-0.580465	RPS16	-0.741939
RPS19	-0.466135	LOC285900	-0.580397	RPS3A	-0.741765
CLUAP1	-0.466128	MRPL27	-0.579789	TOMM22	-0.741635
CD3D	-0.465548	C14orf2	-0.579205	RPL36	-0.741478
MRPL13	-0.465381	MRPL14	-0.578352	C5orf39	-0.741441
HIST1H2AE	-0.465377	COMMD3	-0.577818	CCDC167	-0.741204
UQCRQ	-0.46534	RBX1	-0.57701	C21orf33	-0.740961
BNIP3	-0.464726	CCDC56	-0.576202	TOMM6	-0.740818
MKRN3	-0.464341	LOC644096	-0.575754	FLJ39653	-0.740755
DPH5	-0.463616	NIF3L1	-0.575227	NENF	-0.740645
PTPRCAP	-0.46273	ZNHIT1	-0.575054	METTL23	-0.740254
RPL12	-0.460569	LOC649049	-0.574954	C12orf47	-0.739986
TMSB10	-0.460513	SSR4	-0.574537	INO80B-WBP1	-0.739934
ATP5O	-0.459403	OBFC1	-0.574424	COMMD3	-0.739731
RPS11	-0.459021	ATP5O	-0.573528	RPS9	-0.739648
RPS10	-0.458105	MRPS22	-0.572285	TMEM134	-0.739644
SCML1	-0.457864	LOC650518	-0.571921	PTRHD1	-0.739241
HIST1H1C	-0.457457	TOMM7	-0.571882	TARBP2	-0.738983
RPS8	-0.456548	EIF3I	-0.571684	GTF3A	-0.738876
HIST1H4K	-0.456361	MRPL33	-0.571356	C9orf123	-0.738548
SNAPIN	-0.456255	RPL4	-0.570913	LOC728743	-0.738085
CD52	-0.454512	DRG1	-0.570729	DYRK4	-0.737982
QARS	-0.454227	LOC388524	-0.570241	VPS25	-0.737823
RPS18P9	-0.454095	RPS17	-0.569233	RPS3	-0.736861
	-0.453603	NDUFAF2	-0.568691	ATP5G2	-0.736526
HIST1H2AB	-0.452909	PSMB1	-0.568581	UQCR10	-0.735979
C8orf33	-0.452868	DPH5	-0.568217	WIBG	-0.735919
RPLP0P2	-0.452265	GPR18	-0.566697	C11orf31	-0.735888
OCIAD2	-0.451206	TAF10	-0.566518	SAT2	-0.735303
NECAP2	-0.451177	LSM1	-0.566326	ADSL	-0.735252
NPM1	-0.451026	ACAT1	-0.565047	SNRPF	-0.735012
DIMT1L	-0.45096	FAM14A	-0.564908	SLC25A28	-0.73393
RPL7A	-0.450936	WDR61	-0.564453	NPM3	-0.733467
LEPROTL1	-0.450144	C16orf61	-0.564183	GTF3C6	-0.732333
RPL4	-0.449836	DPY30	-0.563879	NDUFA7	-0.73182
KIAA1383	-0.449759	LOC387841	-0.563859	RPL38	-0.731747
TRAT1	-0.449184	HSPC171	-0.563838	POMP	-0.731544
MLLT3	-0.448784	GZMA	-0.563789	PPOX	-0.73073
SIRPG	-0.448724	ATP5C1	-0.563607	NCRNA00188	-0.730692
SEC61G	-0.448219	RPL9	-0.56241	METTL17	-0.730431
CD2	-0.447921	RPL12	-0.562333	NIT2	-0.729866
RPL13	-0.447866	FAM96B	-0.562299	GPR89C	-0.729804
DNAJC24	-0.447738	TCEB1	-0.559647	DIABLO	-0.729259
TCEAL8	-0.447592	COX4I1	-0.557036	MRPS24	-0.728287
RPL35	-0.44728	UBL5	-0.556858	PSMB5	-0.728244
GRPEL2	-0.446995	ITGA3	-0.556522	RPL13	-0.727825
RPL27	-0.446943	ZCCHC17	-0.55631	ATP5L	-0.727691
IMP4	-0.446219	THOC7	-0.556209	MRPL24	-0.72702
DYRK2	-0.445965	LOC653505	-0.556063	POLE4	-0.726674
ANKRD36	-0.44555	FBXW8	-0.555863	MRPL46	-0.724619
ICOS	-0.445524	RPA3	-0.555142	RPL13AP20	-0.72459
CDK4	-0.444995	MRPL55	-0.554814	EEF1D	-0.724149
ALG5	-0.444828	RPS5	-0.553138	COA5	-0.724
ITM2A	-0.443438	C2orf28	-0.55274	POP5	-0.723957
C2orf47	-0.443058	MRPS33	-0.552684	MRPL20	-0.72394
	-0.442808	MRPL53	-0.552017	SURF1	-0.723911
LSM5	-0.442368	LOC388532	-0.552001	NDUFA4	-0.722924
MRPL37	-0.441688	C9orf46	-0.551514	RPS13	-0.721867
CCNB1IP1	-0.439989	MRLC2	-0.551385	C19orf43	-0.721797
CDC37L1	-0.439561	LOC158345	-0.551318	CHCHD1	-0.721571
RPS6	-0.439062	CKS2	-0.550016	C8orf45	-0.721547
HAPLN3	-0.438974	PEX11B	-0.548856	USMG5	-0.721505
SSR2	-0.438951	MRPS24	-0.548704	RPL13A	-0.721211
GPX7	-0.438816	SNRPB2	-0.548354	TMEM147	-0.720851
RPL3	-0.438683	GTF2H5	-0.548229	LOC100630917	-0.720645
RFXAP	-0.438498	CD48	-0.548156	MPDU1	-0.720639
RPS21	-0.438411	LOC283951	-0.547974	ATP5G3	-0.71993
NAT9	-0.438224	COPS5	-0.547938	ATPIF1	-0.719345
RPL22	-0.438185	GCHFR	-0.547488	RNF113A	-0.719198
PIGW	-0.438128	RTN2	-0.547361	TMEM208	-0.719034
JAGN1	-0.437895	LOC648249	-0.54726	RPS6	-0.719009
RPS10	-0.437882	LOC401397	-0.547082	POLR2G	-0.718977
SSSCA1	-0.437817	SNRPF	-0.546667	RPS18	-0.718418
MMAB	-0.437789	C11orf48	-0.545258	TXNL4A	-0.71836
ZNF416	-0.437595	PARL	-0.544584	PTPMT1	-0.718033
LRRN3	-0.437406	MRPL3	-0.544164	ATP5G1	-0.717093
	-0.436703	ALG13	-0.543718	CD48	-0.716551
ANKS6	-0.436545	LSMD1	-0.543424	FASTK	-0.716325
ZNF781	-0.436533	NDUFA9	-0.542911	TIMM8B	-0.715969
RPS3	-0.436461	ATP5S	-0.542909	RPL13AP5	-0.714632
RPS11	-0.436443	LOC646483	-0.542544	RPL35A	-0.714365
MAL	-0.436402	ATP5F1	-0.542509	COX6B1	-0.714311
RPL18AP3	-0.435984	RPS9	-0.542505	TRAPPC2L	-0.714015
MRPS30	-0.435922	MRPS15	-0.542475	C10orf125	-0.713756
POLR1C	-0.435739	RWDD1	-0.542186	MRPL15	-0.71374
UTP23	-0.435694	RPL39L	-0.542171	NXT1	-0.713606
ZNF677	-0.435427	ILF2	-0.542028	C19orf70	-0.712655
RPL37A	-0.435405	COX5B	-0.541668	AKR1A1	-0.712225
RPS13	-0.435363	SOD1	-0.541358	NHP2	-0.712076
RAN	-0.434885	RPS3A	-0.540885	RBX1	-0.711737
CCNG1	-0.434628	PRIM1	-0.540784	BOD1	-0.710877
CCNJ	-0.434463	CHCHD2	-0.539402	COX6C	-0.710726
RPL8	-0.434081	PRDX1	-0.539206	MRPL14	-0.710722
FTSJD1	-0.434046	PTRH2	-0.538864	ANKRD19P	-0.710319
RPL13AP5	-0.433802	NENF	-0.538552	MRPS18A	-0.710262
FBL	-0.433206	LOC645683	-0.537019	DCTPP1	-0.710163
NHP2L1	-0.433063	LOC651436	-0.537004	STRA13	-0.709693
RPL24	-0.432796	TXNDC17	-0.53604	ZSWIM7	-0.709447
CD28	-0.432199	SEPW1	-0.535801	PFDN5	-0.708955
ALKBH3	-0.432178	CCT2	-0.535358	SLIRP	-0.708457
C9orf130	-0.432078	ZNF22	-0.535124	COX6A1	-0.708145
ZNF263	-0.43196	LOC389672	-0.533662	URGCP-MRPS24	-0.707873
